# Supplementary material for: Genetic, DNA methylation, and immune profile discrepancies between early-stage single primary lung cancer and synchronous multiple primary lung cancer
Source: Clin Epigenetics. 2023 Jan 7;15:4. doi: 10.1186/s13148-023-01422-y (PMC9824942; doi:10.1186/s13148-023-01422-y)
Supplement: Supplementary file 1 — Additional file 1: Table S1. (A) Clinical characteristics of all the patients. (B) Clinical characteristics of the patient for genome-wide DNA methylation and RNA-seq analyses. [file 13148_2023_1422_MOESM1_ESM.xls]

## Sheet: S1A
Supplemental Table S1A. Clinical characteristics of all the patients.
Patient Characteristics	SPLC group	sMPLC group
	(n=191 nodules /191pts)	(n=295 nodules/132pts)
Age (year, IQR)	55 (27-76)	54 (29-79)
Gender (%)
Male	81 (42.4%)	38 (28.8%)
Female	110 (57.6%)	94 (71.2%)
CT features-no.(%)#
GGO	60 (31.4%)	113 (38.3%)
mGGO	68 (35.6%)	158 (53.6%)
Solid	63 (33.0%)	24 (8.1%)
Stage-no.(%)*
TisN0M0	5 (2.6%)	3 (2.3%)
T1aN0M0	54 (28.3%)	43 (32.6%)
T1bN0M0	66 (34.6%)	46 (34.8%)
T1cN0M0	25 (13.1%)	10 (7.6%)
T2N0M0**	41 (21.4%)	30 (22.7%)
Histologic characteristics-no.(%) #
AAH	0	3 (1.0%)
AIS	5 (2.6%)	31 (10.5%)
MIA	23 (12.0%)	65 (22.1%)
IAC	163 (85.4%)	196 (66.4%)
Smoke status-no.(%)
Current	31 (16.2%)	21 (16.0%)
Former	16 (8.4%)	11 (8.3%)
Never	134 (70.2%)	92 (69.7%)
N/A	10 (5.2%)	8 (6.0%)
Nodule size (cm, IQR) #	1.5 (0.6-3.0)	1.2 (0.5-3.0)
0- 1.0 cm	63 (33.0%)	188 (63.7%)
1.1-2.0 cm	88 (46.1%)	84 (28.5%)
2.1-3.0 cm	40 (20.9%)	23 (7.8%)
#, nodule number; *, for patients in sMPLC group, the TNM stage were determined by the highest stage of all lesions; **, The tumors were staged as T2 due to visceral pleural invasion. Abbreviations: IQR, Interquartile range; GGO, ground glass opacity; mGGO, mixed GGO; AAH, atypical adenomatous hyperplasia; AIS, adenocarcinoma in situ; MIA, minimally invasive adenocarcinoma; IAC, invasive adenocar…

## Sheet: S1B
Supplemental Table S1B. Clinical characteristics of the patient for genome-wide DNA methylation and RNA-seq analyses.
Patient No.	Gender	Age (year)	Smoking history	Family history	COPD	CT features	Tumor location	Tumor Size （cm）	Histologic characteristics	Lymph node metastasis	TNM stage	Genome-wide DNA methylation analysis	RNA-seq analysis
							位置	大小 （cm）	病理
M1C1	female	52	No	No	No	GGO	LUL	0.8	MIA	No	Ia	Yes	Yes
M1C2	female	52	No	No		mGGO	LUL	1.5	IAC	无	None	Yes	Yes
M2C1	male	60	No	No	No	solid	RUL	2	IAC	No	Ia	Yes	Yes
M2C2	male	60	No	No		mGGO	RML	0.8	MIA	无	None	Yes	Yes
M3C1	female	56	No	No	No	GGO	RLL	0.8	MIA	No	Ia	Yes	Yes
M3C2	female	56	No	No		mGGO	RML	1.5	IAC	无	None	Yes	Yes
M4C1	female	68	No	No	No	mGGO	LUL	1	MIA	No	Ia	Yes	Yes
M4C2	female	68	No	No		mGGO	LLL	1.5	IAC	无	None	Yes	Yes
M5C1	female	55	No	No	No	solid	LUL	2	IAC	No	Ib	Yes	Yes
M5C2			No			mGGO	LLL	1.2	IAC	无	Ib	Yes	Yes
M6C1	male	55	Yes	No	No	GGO	LUL	0.8	MIA	No	Ia	Yes	Yes
M6C2	male	55		No	No	mGGO	RUL	2.5	IAC	无	None	Yes	Yes
M7C1	female	48	No	No	No	mGGO	LUL	1.5	IAC	No	Ia	Yes	Yes
M7C2	female	48	No	No	No	GGO	LLL	1	IAC	无	None	Yes	Yes
M8C1	male	49	No	No	No	mGGO	LUL	1.5	IAC	No	Ia	No	Yes
M8C2			No	No	No	mGGO	LLL	0.8	MIA	无	None	No	Yes
M9C1	female	56	No	No	No	mGGO	RUL	2	IAC	No	Ib	No	Yes
M9C2			No	No	No	mGGO	RLL	0.8	IAC	无	None	No	Yes
M10C1	female	58	No	No	No	mGGO	RUL	1	IAC	No	Ia	No	Yes
M10C2			No	No	No	mGGO	RML	0.8	MIA	No	Ia	No	Yes
M10C3			No	No	No	GGO	RLL	1	IAC	无	None	No	Yes
M11C1	female	61	No	No	No	mGGO	LUL	1.5	IAC	No	Ib	No	Yes
M11C2			No	No	No	mGGO	LLL	1.1	IAC	No	Ia	No	Yes
M12C1	female	63	No	No	No	Solid	LLL	2	IAC	No	Ib	No	Yes
M12C2			No	No	No	mGGO	LUL	1	IAC	No	Ia	No	Yes
M12C3			No	No	No	GGO	RML	0.8	MIA	无	None	No	Yes
S1	male	67	No	No	No	mGGO	RML	2.5	IAC	No	Ia	Yes	Yes
S2	female	52	No	No	No	mGGO	RML	1.2	IAC	No	Ia	Yes	Yes
S3	female	52	No	No	No	solid	RLL	2.8	IAC	No	Ib	Yes	Yes
S4	female	53	No	No	No	mGGO	RUL	1	IAC	No	Ia	Yes	Yes
S5	female	52	No	No	No	GGO	RUL	1	MIA	No	Ia	Yes	Yes
S6	female	50	No	No	No	mGGO	LUL	0.8	MIA	No	Ia	Yes	Yes
S7	female	50	No	No	No	solid	RUL	2	IAC	No	Ib	Yes	Yes
S8	male	45	No	No	No	mGGO	LUL	1.4	IAC	No	Ia	No	Yes
S9	male	62	Yes	No	No	mGGO	RLL	1.5	IAC	No	Ia	No	Yes
S10	female	48	No	No	No	GGO	RUL	1.2	MIA	No	Ia	No	Yes
S11	female	52	No	No	No	mGGO	LUL	1.2	IAC	No	Ia	No	Yes
S12	female	51	No	No	No	mGGO	RUL	1.8	IAC	No	Ib	No	Yes
Fresh frozen tumor samples and paired normal lung tissues from all the 24 patients were collected for RNA-seq analysis.
Tumor samples and paired normal lung tissues from patients M1-M7 (7 sMPLC patients with 14 nodules) and S1-S7 (7 SPLC patients with 7 nodules) were collected for genome-wide DNA methylation analysis.
