# Supplementary material for: Genetic, DNA methylation, and immune profile discrepancies between early-stage single primary lung cancer and synchronous multiple primary lung cancer
Source: Clin Epigenetics. 2023 Jan 7;15:4. doi: 10.1186/s13148-023-01422-y (PMC9824942; doi:10.1186/s13148-023-01422-y)
Supplement: Supplementary file 2 — Additional file 2: Table S2. Tumor mutation burden in SPLC and sMPLC patients. [file 13148_2023_1422_MOESM2_ESM.xlsx]

## Sheet: TMB
Supplemental Table S2.Tumor mutation burden in SPLC and sMPLC patients.
SPLC-Inner Group	Mean	SD	p-value	p-value	p-value		sMPLC-Inner Group	Mean	SD	p-value	p-value	p-value
CT feature							CT feature
GGO(n=60)	3.21	1.96	0.029		<0.0001		GGO(n=113)	3.05	2.76	0.005		<0.0001
mGGO(n=68)	4.48	3.1		0.002			mGGO(n=158)	3.88	3.71	0.005	<0.0001
solid(n=63)	7.89	6.86			<0.0001		solid(n=24)	5.68	4.16		<0.0001	<0.0001
Age (years old)							Age (years-old)
≤40 (n=16)	2.52	1.44	0.035		0.011		≤40 (n=12)	2	1.26	0.122		0.004
40-60 (n=120)	5.24	5.42	0.035	0.32			40-60(n=215)	3.14	2.25	0.122	0.001
>60 (n=55)	6.02	3.91		0.32	0.011		>60 (n=68）	4.26	3.22		0.001	0.004
Histologic subtypes							Histologic subtypes
AIS/MIA (n=28)	2.91	1.58	0.002				AIS/MIA (n=96)	3.16	2.76	<0.0001
IAC (n=163)	5.63	5.13					IAC (n=196)	4.03	4.06
Tumor size (cm)							Tumor size (cm)
0-1 (n=63)	3.27	2.84	0.009		<0.0001		0-1 (n=188)	2.93	2.39	0.002		0.002
1.1-2 (n=88)	5.25	4.1	0.009	0.001			1.1-2 (n=84)	3.93	2.78	0.002	0.202
2.1-3 (n=40)	8.3	7.02		0.001	<0.0001		2.1-3 (n=23)	4.67	1.79		0.202	0.002
SPLC v.s sMPLC-Total	Mean	SD	p-value
SPLC（n=191）	5.21	4.88	<0.0001
sMPLC（n=295）	3.71	3.48
SPLC v.s sMPLC Age Oriented (years old)		Mean	SD	p-value			SPLC v.s sMPLC Tumor size Oriented (cm)		Mean	SD	p-value
≤40	SPLC	2.52	1.44	0.751			0-1	SPLC	3.27	2.84	0.161
	sMPLC	2	1.26					sMPLC	2.93	2.39
40-60	SPLC	5.24	5.42	<0.0001			1.1-2	SPLC	5.25	4.1	0.009
	sMPLC	3.14	2.25					sMPLC	3.93	2.78
>60	SPLC	6.02	3.91	0.241			2.1-3	SPLC	8.3	7.02	<0.0001
	sMPLC	4.26	3.22					sMPLC	4.67	1.79
SPLC v.s sMPLC CT feature Oriented		Mean	SD	p-value			SPLC v.s sMPLC Histological Oriented		Mean	SD	p-value
GGO v.s GGO	SPLC	3.21	1.96	0.02			AIS/MIA	SPLC	2.91	1.58	0.354
	sMPLC	3.05	2.76					sMPLC	3.16	2.76
mGGO v.s mGGO	SPLC	4.48	3.1	0.008			IAC	SPLC	5.63	5.13	0.008
	sMPLC	3.88	3.71					sMPLC	4.03	4.06
Solid v.s Solid	SPLC	7.89	6.86	0.143
	sMPLC	5.68	4.16
