# Supplementary material for: Genetic, DNA methylation, and immune profile discrepancies between early-stage single primary lung cancer and synchronous multiple primary lung cancer
Source: Clin Epigenetics. 2023 Jan 7;15:4. doi: 10.1186/s13148-023-01422-y (PMC9824942; doi:10.1186/s13148-023-01422-y)
Supplement: Supplementary file 3 — Additional file 3: Table S3. (A) Gene mutation landscape in SPLC patients—gender-oriented. (B) Gene mutation landscape in SPLC patients—age-oriented. (C) Gene mutation landscape in SPLC patients—nodule size-oriented. (D) Gene mutation landscape in SPLC patients—CT feature-oriented. (E) Gene mutation landscape in SPLC patients—histology-oriented. (F) Gene mutation landscape in sMPLC patients—gender-oriented. (G) Gene mutation landscape in sMPLC patients—age-oriented. (H) Gene mutation landscape in sMPLC patients—nodule size-oriented. (I) Gene mutation landscape in sMPLC patients—CT feature-oriented. (J) Gene mutation landscape in sMPLC patients—histology-oriented. [file 13148_2023_1422_MOESM3_ESM.xlsx]

## Sheet: S3A
Table S3A. Gene mutation landscape in SPLC patients--Gender Oriented
Gene	Female (%, n=110)	Male (%, n=81)	cohort	p-value
KRAS	0.027	0.18	0.093	0.00029
LRP1B	0.027	0.17	0.088	0.00062
EGFR	0.694	0.44	0.58	0.00072
FAT1	0.018	0.15	0.073	0.0011
GRIN2A	0	0.073	0.031	0.0053
KEAP1	0	0.073	0.031	0.0053
STK11	0	0.073	0.031	0.0053
TP53	0.22	0.39	0.29	0.01
ATM	0.027	0.11	0.062	0.031
CARD11	0	0.049	0.021	0.031
FLT1	0	0.049	0.021	0.031
PIK3CG	0	0.049	0.021	0.031
RET	0	0.049	0.021	0.031
RICTOR	0	0.049	0.021	0.031
FAT2	0.054	0	0.031	0.039
PTPRD	0.009	0.073	0.036	0.043
RB1	0.009	0.073	0.036	0.043
DNMT3A	0	0.037	0.016	0.075
JAK2	0	0.037	0.016	0.075
KDR	0	0.037	0.016	0.075
PBRM1	0	0.037	0.016	0.075
CSF1R	0.009	0.061	0.031	0.085
PMS2	0.009	0.061	0.031	0.085
SMARCA4	0.018	0.061	0.036	0.14
CDK4	0.036	0	0.021	0.14
DOT1L	0.036	0	0.021	0.14
SETD2	0.027	0.073	0.047	0.17
ARID1B	0.009	0.049	0.026	0.17
CDC73	0.009	0.049	0.026	0.17
FLT4	0.009	0.049	0.026	0.17
IL7R	0.009	0.049	0.026	0.17
NOTCH3	0.009	0.049	0.026	0.17
ABCC11	0	0.024	0.01	0.18
ACIN1	0	0.024	0.01	0.18
ALK	0	0.024	0.01	0.18
BAP1	0	0.024	0.01	0.18
BTK	0	0.024	0.01	0.18
CDKN1B	0	0.024	0.01	0.18
CIC	0	0.024	0.01	0.18
CTNNB1	0	0.024	0.01	0.18
EXT2	0	0.024	0.01	0.18
FAM123B	0	0.024	0.01	0.18
FANCD2	0	0.024	0.01	0.18
FBXW7	0	0.024	0.01	0.18
LRRC7	0	0.024	0.01	0.18
MCL1	0	0.024	0.01	0.18
MYCN	0	0.024	0.01	0.18
NBN	0	0.024	0.01	0.18
NOTCH2	0	0.024	0.01	0.18
PPP2R1A	0	0.024	0.01	0.18
RAD50	0	0.024	0.01	0.18
RARA	0	0.024	0.01	0.18
RUNX1	0	0.024	0.01	0.18
SMAD3	0	0.024	0.01	0.18
TERT	0	0.024	0.01	0.18
TMPRSS2	0	0.024	0.01	0.18
WRN	0	0.024	0.01	0.18
EML4-ALK	0.072	0.024	0.052	0.19
MDM2	0.045	0.012	0.031	0.24
CYLD	0.027	0	0.016	0.26
IFNG	0.027	0	0.016	0.26
MAP3K1	0.027	0	0.016	0.26
NAV3	0.027	0	0.016	0.26
NCOR1	0.027	0	0.016	0.26
NF2	0.027	0	0.016	0.26
TNFRSF14	0.027	0	0.016	0.26
MLL3	0.027	0.061	0.041	0.29
ATRX	0.009	0.037	0.021	0.31
CREBBP	0.009	0.037	0.021	0.31
EPHB6	0.009	0.037	0.021	0.31
FGFR1	0.009	0.037	0.021	0.31
FGFR2	0.009	0.037	0.021	0.31
FLT3	0.009	0.037	0.021	0.31
NSD1	0.009	0.037	0.021	0.31
PDGFRB	0.009	0.037	0.021	0.31
PIK3CA	0.054	0.085	0.067	0.4
CDKN2A	0.018	0.049	0.031	0.4
SMAD4	0.018	0.049	0.031	0.4
MTOR	0.036	0.012	0.026	0.4
ROS1	0.036	0.012	0.026	0.4
STAG2	0.036	0.012	0.026	0.4
ABCC2	0	0.012	0.0052	0.42
ABCG2	0	0.012	0.0052	0.42
ABL1	0	0.012	0.0052	0.42
AKT3	0	0.012	0.0052	0.42
AMOT	0	0.012	0.0052	0.42
ANGPT1	0	0.012	0.0052	0.42
ASTN1	0	0.012	0.0052	0.42
ASXL1	0	0.012	0.0052	0.42
BARD1	0	0.012	0.0052	0.42
BBS9	0	0.012	0.0052	0.42
BCL2	0	0.012	0.0052	0.42
BCL2A1	0	0.012	0.0052	0.42
BRD2	0	0.012	0.0052	0.42
BRD4	0	0.012	0.0052	0.42
BRIP1	0	0.012	0.0052	0.42
C15orf55	0	0.012	0.0052	0.42
C1QA	0	0.012	0.0052	0.42
CBL	0	0.012	0.0052	0.42
CCDC6-RET	0	0.012	0.0052	0.42
CCNA1	0	0.012	0.0052	0.42
CCNB3	0	0.012	0.0052	0.42
CD22	0	0.012	0.0052	0.42
CDH1	0	0.012	0.0052	0.42
CDK13	0	0.012	0.0052	0.42
CDKN2B	0	0.012	0.0052	0.42
CDKN2C	0	0.012	0.0052	0.42
CHEK1	0	0.012	0.0052	0.42
COL5A3	0	0.012	0.0052	0.42
CTNND1	0	0.012	0.0052	0.42
CYP2D6	0	0.012	0.0052	0.42
DOCK2	0	0.012	0.0052	0.42
EPAS1	0	0.012	0.0052	0.42
EPCAM	0	0.012	0.0052	0.42
ERCC4	0	0.012	0.0052	0.42
ERG	0	0.012	0.0052	0.42
ERRFI1	0	0.012	0.0052	0.42
ETV1	0	0.012	0.0052	0.42
EZR-ROS1	0	0.012	0.0052	0.42
FAM175A	0	0.012	0.0052	0.42
FANCA	0	0.012	0.0052	0.42
FAT3	0	0.012	0.0052	0.42
FCGR3A	0	0.012	0.0052	0.42
FLCN	0	0.012	0.0052	0.42
FLG	0	0.012	0.0052	0.42
FMN2	0	0.012	0.0052	0.42
FYN	0	0.012	0.0052	0.42
GPR124	0	0.012	0.0052	0.42
HDAC1	0	0.012	0.0052	0.42
HECW1	0	0.012	0.0052	0.42
HIST1H1C	0	0.012	0.0052	0.42
HIST1H2AL	0	0.012	0.0052	0.42
HIST1H2BC	0	0.012	0.0052	0.42
HMCN1	0	0.012	0.0052	0.42
IDH1	0	0.012	0.0052	0.42
IL21R	0	0.012	0.0052	0.42
ING1	0	0.012	0.0052	0.42
IRS2	0	0.012	0.0052	0.42
ITK	0	0.012	0.0052	0.42
KDM5A	0	0.012	0.0052	0.42
KDM6A	0	0.012	0.0052	0.42
KIT	0	0.012	0.0052	0.42
MEF2B	0	0.012	0.0052	0.42
MEN1	0	0.012	0.0052	0.42
MPL	0	0.012	0.0052	0.42
MS4A1	0	0.012	0.0052	0.42
MSH3	0	0.012	0.0052	0.42
MST1R	0	0.012	0.0052	0.42
MYD88	0	0.012	0.0052	0.42
N6AMT1(intergenic)-RAF1	0	0.012	0.0052	0.42
NR1I2	0	0.012	0.0052	0.42
NRXN1	0	0.012	0.0052	0.42
OR4C6	0	0.012	0.0052	0.42
OR5L2	0	0.012	0.0052	0.42
P2RY8	0	0.012	0.0052	0.42
PARK2	0	0.012	0.0052	0.42
PARP1	0	0.012	0.0052	0.42
PDCD1	0	0.012	0.0052	0.42
PDCD11	0	0.012	0.0052	0.42
POLD1	0	0.012	0.0052	0.42
PPM1D	0	0.012	0.0052	0.42
PREX2	0	0.012	0.0052	0.42
PTPRT	0	0.012	0.0052	0.42
RAD54L	0	0.012	0.0052	0.42
RAF1	0	0.012	0.0052	0.42
RIT1	0	0.012	0.0052	0.42
RNASEL	0	0.012	0.0052	0.42
RPGR	0	0.012	0.0052	0.42
RSPO2	0	0.012	0.0052	0.42
RSPO3	0	0.012	0.0052	0.42
RUNX2	0	0.012	0.0052	0.42
SDHA	0	0.012	0.0052	0.42
SEC31A	0	0.012	0.0052	0.42
SEMA3A	0	0.012	0.0052	0.42
SERPINB4	0	0.012	0.0052	0.42
SF3B1	0	0.012	0.0052	0.42
SLC22A2	0	0.012	0.0052	0.42
SNTG1	0	0.012	0.0052	0.42
SOX17	0	0.012	0.0052	0.42
SOX9	0	0.012	0.0052	0.42
SRC	0	0.012	0.0052	0.42
TAF1	0	0.012	0.0052	0.42
TCEB1	0	0.012	0.0052	0.42
TJP1	0	0.012	0.0052	0.42
TNN	0	0.012	0.0052	0.42
TOP1	0	0.012	0.0052	0.42
USP8	0	0.012	0.0052	0.42
XRCC1	0	0.012	0.0052	0.42
ZC3H11A	0	0.012	0.0052	0.42
ZIC3	0	0.012	0.0052	0.42
ZNF804B	0	0.012	0.0052	0.42
ARID1A	0.027	0.049	0.036	0.46
BRCA2	0.027	0.049	0.036	0.46
MAP2K1	0.027	0.049	0.036	0.46
MYC	0.027	0.049	0.036	0.46
ARID5B	0.018	0	0.01	0.51
ELF3	0.018	0	0.01	0.51
EPHA2	0.018	0	0.01	0.51
ERBB4	0.018	0	0.01	0.51
ERCC1	0.018	0	0.01	0.51
FUBP1	0.018	0	0.01	0.51
GNAS	0.018	0	0.01	0.51
INPP4B	0.018	0	0.01	0.51
MAX	0.018	0	0.01	0.51
NKX2-1	0.018	0	0.01	0.51
SMARCB1	0.018	0	0.01	0.51
CUL3	0.009	0.024	0.016	0.58
GALNT12	0.009	0.024	0.016	0.58
HGF	0.009	0.024	0.016	0.58
MAP2K4	0.009	0.024	0.016	0.58
MET	0.009	0.024	0.016	0.58
NOTCH4	0.009	0.024	0.016	0.58
PTEN	0.009	0.024	0.016	0.58
EP300	0.027	0.012	0.021	0.64
EPHA3	0.027	0.012	0.021	0.64
TSC1	0.027	0.012	0.021	0.64
ARID2	0.018	0.037	0.026	0.65
BCOR	0.018	0.037	0.026	0.65
CDH23	0.018	0.037	0.026	0.65
PCK1	0.018	0.037	0.026	0.65
EPHA5	0.027	0.037	0.031	0.7
NF1	0.027	0.037	0.031	0.7
BRAF	0.036	0.049	0.041	0.72
MLL2	0.054	0.037	0.047	0.74
ERBB2	0.081	0.098	0.088	0.8
RBM10	0.14	0.15	0.15	1
KIF5B-RET	0.036	0.037	0.036	1
APC	0.027	0.024	0.026	1
KDM5C	0.027	0.024	0.026	1
MED12	0.027	0.024	0.026	1
NTRK3	0.027	0.024	0.026	1
ZFHX3	0.027	0.024	0.026	1
ATR	0.018	0.024	0.021	1
EPHB1	0.018	0.024	0.021	1
EXT1	0.018	0.024	0.021	1
FANCM	0.018	0.024	0.021	1
JAK1	0.018	0.024	0.021	1
MLL	0.018	0.024	0.021	1
NTRK1	0.018	0.024	0.021	1
PDGFRA	0.018	0.024	0.021	1
ROBO3	0.018	0.024	0.021	1
ARAF	0.018	0.012	0.016	1
BRCA1	0.018	0.012	0.016	1
CHEK2	0.018	0.012	0.016	1
FGFR3	0.018	0.012	0.016	1
FGFR4	0.018	0.012	0.016	1
SLX4	0.018	0.012	0.016	1
STAT3	0.018	0.012	0.016	1
TBX3	0.018	0.012	0.016	1
TET2	0.018	0.012	0.016	1
AKT1	0.009	0.012	0.01	1
AKT2	0.009	0.012	0.01	1
CD74-ROS1	0.009	0.012	0.01	1
CRLF2	0.009	0.012	0.01	1
CTNNA1	0.009	0.012	0.01	1
DDR1	0.009	0.012	0.01	1
DDR2	0.009	0.012	0.01	1
ESR1	0.009	0.012	0.01	1
FAM157B	0.009	0.012	0.01	1
FOXA1	0.009	0.012	0.01	1
GNA11	0.009	0.012	0.01	1
HIST1H3B	0.009	0.012	0.01	1
HIST1H3I	0.009	0.012	0.01	1
IGF1R	0.009	0.012	0.01	1
JAK3	0.009	0.012	0.01	1
MAP2K2	0.009	0.012	0.01	1
MSH6	0.009	0.012	0.01	1
NFE2L2	0.009	0.012	0.01	1
NFKBIA	0.009	0.012	0.01	1
NOTCH1	0.009	0.012	0.01	1
NTRK2	0.009	0.012	0.01	1
PALB2	0.009	0.012	0.01	1
PIK3R1	0.009	0.012	0.01	1
PMS1	0.009	0.012	0.01	1
POT1	0.009	0.012	0.01	1
PRKAR1A	0.009	0.012	0.01	1
RNF43	0.009	0.012	0.01	1
SMO	0.009	0.012	0.01	1
TGFBR2	0.009	0.012	0.01	1
TNFAIP3	0.009	0.012	0.01	1
U2AF1	0.009	0.012	0.01	1
ABCB1	0.009	0	0.0052	1
ABL2	0.009	0	0.0052	1
ANKRD30A	0.009	0	0.0052	1
ASPM	0.009	0	0.0052	1
ATP12A	0.009	0	0.0052	1
AURKA	0.009	0	0.0052	1
AURKB	0.009	0	0.0052	1
AXIN1	0.009	0	0.0052	1
B2M	0.009	0	0.0052	1
BCL10	0.009	0	0.0052	1
BCORL1	0.009	0	0.0052	1
CDH11	0.009	0	0.0052	1
CDK12	0.009	0	0.0052	1
CTCF	0.009	0	0.0052	1
DIS3L2	0.009	0	0.0052	1
DMD	0.009	0	0.0052	1
DRGX	0.009	0	0.0052	1
EIF4A2	0.009	0	0.0052	1
EPHA7	0.009	0	0.0052	1
EPHB2	0.009	0	0.0052	1
EPOR	0.009	0	0.0052	1
EPPK1	0.009	0	0.0052	1
ERCC5	0.009	0	0.0052	1
F8	0.009	0	0.0052	1
FANCL	0.009	0	0.0052	1
FGF3	0.009	0	0.0052	1
FGFR3-PCDH7(intergenic)	0.009	0	0.0052	1
FOXO1	0.009	0	0.0052	1
GKN2	0.009	0	0.0052	1
GRM3	0.009	0	0.0052	1
HIST1H2AG	0.009	0	0.0052	1
HIST1H2BK	0.009	0	0.0052	1
HOXA11	0.009	0	0.0052	1
IFITM3	0.009	0	0.0052	1
IFNGR1	0.009	0	0.0052	1
IKBKE	0.009	0	0.0052	1
IKZF1	0.009	0	0.0052	1
IL6ST	0.009	0	0.0052	1
IRF2	0.009	0	0.0052	1
ITGA8-MN1	0.009	0	0.0052	1
KAT6A	0.009	0	0.0052	1
KRTAP5-5	0.009	0	0.0052	1
LRRK2	0.009	0	0.0052	1
MLH1	0.009	0	0.0052	1
MNDA	0.009	0	0.0052	1
OR4A15	0.009	0	0.0052	1
PABPC3	0.009	0	0.0052	1
PAK3	0.009	0	0.0052	1
PIK3CB	0.009	0	0.0052	1
POLE	0.009	0	0.0052	1
PRDM1	0.009	0	0.0052	1
PRDM16	0.009	0	0.0052	1
PROCR-PCK1	0.009	0	0.0052	1
PTCH1	0.009	0	0.0052	1
PTCH2	0.009	0	0.0052	1
RAD51D	0.009	0	0.0052	1
RECQL4	0.009	0	0.0052	1
RINT1	0.009	0	0.0052	1
ROS1-SLC35F1	0.009	0	0.0052	1
SDC4-ROS1	0.009	0	0.0052	1
SERPINB3	0.009	0	0.0052	1
SLC34A2	0.009	0	0.0052	1
SLC34A2-ROS1	0.009	0	0.0052	1
SOCS1	0.009	0	0.0052	1
TNFSF11	0.009	0	0.0052	1
TNPO1	0.009	0	0.0052	1
TP63	0.009	0	0.0052	1
TSC2	0.009	0	0.0052	1
WT1	0.009	0	0.0052	1

## Sheet: S3B
Table S3B. Gene mutation landscape in SPLC patients--Age Oriented
Gene	<40 years old (%, n=16)	40-60 years old (%,n=120)	>60 years old (%, n=55)	cohort	p-value
FGFR3	0.12	0	0.018	0.016	0.0063
MED12	0.12	0.025	0	0.026	0.038
BTK	0.062	0	0.018	0.01	0.056
FAM157B	0.062	0	0.018	0.01	0.056
NOTCH1	0.062	0	0.018	0.01	0.056
ARID1A	0	0.017	0.088	0.036	0.068
RECQL4	0.062	0	0	0.0052	0.083
SLC34A2-ROS1	0.062	0	0	0.0052	0.083
TSC2	0.062	0	0	0.0052	0.083
ERBB2	0.12	0.11	0.035	0.088	0.14
CDKN2A	0	0.017	0.07	0.031	0.14
DDR2	0	0	0.035	0.01	0.14
FAM123B	0	0	0.035	0.01	0.14
FBXW7	0	0	0.035	0.01	0.14
GNA11	0	0	0.035	0.01	0.14
TGFBR2	0	0	0.035	0.01	0.14
U2AF1	0	0	0.035	0.01	0.14
EML4-ALK	0.12	0.058	0.018	0.052	0.16
FGFR4	0.062	0.0083	0.018	0.016	0.16
ATM	0.12	0.042	0.088	0.062	0.17
PIK3CG	0	0.0083	0.053	0.021	0.17
MLL	0.062	0.025	0	0.021	0.25
ARAF	0.062	0.017	0	0.016	0.25
CUL3	0.062	0.017	0	0.016	0.25
ABCC11	0.062	0.0083	0	0.01	0.25
ELF3	0.062	0.0083	0	0.01	0.25
JAK3	0.062	0.0083	0	0.01	0.25
IL7R	0.062	0.017	0.035	0.026	0.26
TP53	0.12	0.3	0.32	0.29	0.33
PIK3CA	0.062	0.05	0.11	0.067	0.34
APC	0	0.042	0	0.026	0.35
ARID2	0	0.042	0	0.026	0.35
ZFHX3	0	0.042	0	0.026	0.35
MYC	0.062	0.025	0.053	0.036	0.36
EXT1	0.062	0.017	0.018	0.021	0.36
TSC1	0.062	0.017	0.018	0.021	0.36
ABCC2	0	0	0.018	0.0052	0.38
ABL1	0	0	0.018	0.0052	0.38
ABL2	0	0	0.018	0.0052	0.38
AKT3	0	0	0.018	0.0052	0.38
AMOT	0	0	0.018	0.0052	0.38
ANGPT1	0	0	0.018	0.0052	0.38
ASTN1	0	0	0.018	0.0052	0.38
ATP12A	0	0	0.018	0.0052	0.38
AURKA	0	0	0.018	0.0052	0.38
AURKB	0	0	0.018	0.0052	0.38
BCL10	0	0	0.018	0.0052	0.38
BCL2	0	0	0.018	0.0052	0.38
BCL2A1	0	0	0.018	0.0052	0.38
BRD2	0	0	0.018	0.0052	0.38
BRIP1	0	0	0.018	0.0052	0.38
C15orf55	0	0	0.018	0.0052	0.38
C1QA	0	0	0.018	0.0052	0.38
CBL	0	0	0.018	0.0052	0.38
CCNB3	0	0	0.018	0.0052	0.38
COL5A3	0	0	0.018	0.0052	0.38
CTCF	0	0	0.018	0.0052	0.38
CYP2D6	0	0	0.018	0.0052	0.38
DIS3L2	0	0	0.018	0.0052	0.38
DMD	0	0	0.018	0.0052	0.38
DOCK2	0	0	0.018	0.0052	0.38
DRGX	0	0	0.018	0.0052	0.38
EPCAM	0	0	0.018	0.0052	0.38
ERCC5	0	0	0.018	0.0052	0.38
EZR-ROS1	0	0	0.018	0.0052	0.38
F8	0	0	0.018	0.0052	0.38
FAM175A	0	0	0.018	0.0052	0.38
FANCA	0	0	0.018	0.0052	0.38
FANCL	0	0	0.018	0.0052	0.38
FCGR3A	0	0	0.018	0.0052	0.38
FGF3	0	0	0.018	0.0052	0.38
FMN2	0	0	0.018	0.0052	0.38
FOXO1	0	0	0.018	0.0052	0.38
FYN	0	0	0.018	0.0052	0.38
GKN2	0	0	0.018	0.0052	0.38
GRM3	0	0	0.018	0.0052	0.38
HDAC1	0	0	0.018	0.0052	0.38
HIST1H1C	0	0	0.018	0.0052	0.38
HMCN1	0	0	0.018	0.0052	0.38
HOXA11	0	0	0.018	0.0052	0.38
IFITM3	0	0	0.018	0.0052	0.38
IFNGR1	0	0	0.018	0.0052	0.38
IKBKE	0	0	0.018	0.0052	0.38
IL6ST	0	0	0.018	0.0052	0.38
IRS2	0	0	0.018	0.0052	0.38
ITGA8-MN1	0	0	0.018	0.0052	0.38
ITK	0	0	0.018	0.0052	0.38
KAT6A	0	0	0.018	0.0052	0.38
KIT	0	0	0.018	0.0052	0.38
LRRK2	0	0	0.018	0.0052	0.38
MEF2B	0	0	0.018	0.0052	0.38
MLH1	0	0	0.018	0.0052	0.38
MNDA	0	0	0.018	0.0052	0.38
MS4A1	0	0	0.018	0.0052	0.38
MST1R	0	0	0.018	0.0052	0.38
OR4A15	0	0	0.018	0.0052	0.38
PDCD1	0	0	0.018	0.0052	0.38
PIK3CB	0	0	0.018	0.0052	0.38
PPM1D	0	0	0.018	0.0052	0.38
PTCH2	0	0	0.018	0.0052	0.38
PTPRT	0	0	0.018	0.0052	0.38
RAD51D	0	0	0.018	0.0052	0.38
RINT1	0	0	0.018	0.0052	0.38
RIT1	0	0	0.018	0.0052	0.38
RUNX2	0	0	0.018	0.0052	0.38
SDC4-ROS1	0	0	0.018	0.0052	0.38
SDHA	0	0	0.018	0.0052	0.38
SEC31A	0	0	0.018	0.0052	0.38
SLC22A2	0	0	0.018	0.0052	0.38
SLC34A2	0	0	0.018	0.0052	0.38
SOCS1	0	0	0.018	0.0052	0.38
TAF1	0	0	0.018	0.0052	0.38
TJP1	0	0	0.018	0.0052	0.38
USP8	0	0	0.018	0.0052	0.38
WT1	0	0	0.018	0.0052	0.38
ZNF804B	0	0	0.018	0.0052	0.38
LRP1B	0	0.11	0.07	0.088	0.4
CHEK2	0	0.0083	0.035	0.016	0.42
DNMT3A	0	0.0083	0.035	0.016	0.42
NAV3	0	0.0083	0.035	0.016	0.42
NCOR1	0	0.0083	0.035	0.016	0.42
PBRM1	0	0.0083	0.035	0.016	0.42
ARID1B	0	0.017	0.053	0.026	0.45
KDM5C	0	0.017	0.053	0.026	0.45
STAG2	0	0.017	0.053	0.026	0.45
EPHB6	0	0.033	0	0.021	0.51
NSD1	0	0.033	0	0.021	0.51
NTRK1	0	0.033	0	0.021	0.51
PDGFRA	0	0.033	0	0.021	0.51
RICTOR	0	0.033	0	0.021	0.51
MLL2	0	0.042	0.07	0.047	0.55
BRCA2	0	0.05	0.018	0.036	0.57
KRAS	0	0.1	0.11	0.093	0.58
MLL3	0.062	0.033	0.053	0.041	0.61
AKT1	0	0.0083	0.018	0.01	0.61
AKT2	0	0.0083	0.018	0.01	0.61
ALK	0	0.0083	0.018	0.01	0.61
ARID5B	0	0.0083	0.018	0.01	0.61
BAP1	0	0.0083	0.018	0.01	0.61
CDKN1B	0	0.0083	0.018	0.01	0.61
CIC	0	0.0083	0.018	0.01	0.61
CRLF2	0	0.0083	0.018	0.01	0.61
EPHA2	0	0.0083	0.018	0.01	0.61
ERBB4	0	0.0083	0.018	0.01	0.61
FANCD2	0	0.0083	0.018	0.01	0.61
FUBP1	0	0.0083	0.018	0.01	0.61
GNAS	0	0.0083	0.018	0.01	0.61
HIST1H3I	0	0.0083	0.018	0.01	0.61
MAP2K2	0	0.0083	0.018	0.01	0.61
MAX	0	0.0083	0.018	0.01	0.61
MCL1	0	0.0083	0.018	0.01	0.61
MSH6	0	0.0083	0.018	0.01	0.61
MYCN	0	0.0083	0.018	0.01	0.61
NBN	0	0.0083	0.018	0.01	0.61
NFE2L2	0	0.0083	0.018	0.01	0.61
NOTCH2	0	0.0083	0.018	0.01	0.61
PMS1	0	0.0083	0.018	0.01	0.61
POT1	0	0.0083	0.018	0.01	0.61
RAD50	0	0.0083	0.018	0.01	0.61
RARA	0	0.0083	0.018	0.01	0.61
RNF43	0	0.0083	0.018	0.01	0.61
RUNX1	0	0.0083	0.018	0.01	0.61
SMAD3	0	0.0083	0.018	0.01	0.61
TERT	0	0.0083	0.018	0.01	0.61
TMPRSS2	0	0.0083	0.018	0.01	0.61
TNFAIP3	0	0.0083	0.018	0.01	0.61
WRN	0	0.0083	0.018	0.01	0.61
NF1	0	0.025	0.053	0.031	0.64
PMS2	0	0.025	0.053	0.031	0.64
EGFR	0.56	0.56	0.63	0.58	0.65
BRCA1	0	0.025	0	0.016	0.65
HGF	0	0.025	0	0.016	0.65
JAK2	0	0.025	0	0.016	0.65
KDR	0	0.025	0	0.016	0.65
TBX3	0	0.025	0	0.016	0.65
CARD11	0	0.017	0.035	0.021	0.71
CDK4	0	0.017	0.035	0.021	0.71
DOT1L	0	0.017	0.035	0.021	0.71
EP300	0	0.017	0.035	0.021	0.71
FANCM	0	0.017	0.035	0.021	0.71
FGFR1	0	0.017	0.035	0.021	0.71
FGFR2	0	0.017	0.035	0.021	0.71
FLT3	0	0.017	0.035	0.021	0.71
PDGFRB	0	0.017	0.035	0.021	0.71
RET	0	0.017	0.035	0.021	0.71
RBM10	0.12	0.13	0.18	0.15	0.77
CDC73	0	0.025	0.035	0.026	0.78
CDH23	0	0.025	0.035	0.026	0.78
NTRK3	0	0.025	0.035	0.026	0.78
ROS1	0	0.025	0.035	0.026	0.78
GRIN2A	0	0.042	0.018	0.031	0.8
KEAP1	0	0.042	0.018	0.031	0.8
MAP2K1	0	0.033	0.053	0.036	0.83
RB1	0	0.033	0.053	0.036	0.83
SMARCA4	0	0.033	0.053	0.036	0.83
BRAF	0	0.042	0.053	0.041	0.86
FAT1	0.062	0.067	0.088	0.073	0.91
SETD2	0	0.05	0.053	0.047	1
KIF5B-RET	0	0.042	0.035	0.036	1
PTPRD	0	0.042	0.035	0.036	1
CSF1R	0	0.033	0.035	0.031	1
EPHA5	0	0.033	0.035	0.031	1
FAT2	0	0.033	0.035	0.031	1
MDM2	0	0.033	0.035	0.031	1
SMAD4	0	0.033	0.035	0.031	1
STK11	0	0.033	0.035	0.031	1
BCOR	0	0.033	0.018	0.026	1
FLT4	0	0.033	0.018	0.026	1
MTOR	0	0.033	0.018	0.026	1
NOTCH3	0	0.033	0.018	0.026	1
PCK1	0	0.033	0.018	0.026	1
ATR	0	0.025	0.018	0.021	1
ATRX	0	0.025	0.018	0.021	1
CREBBP	0	0.025	0.018	0.021	1
EPHA3	0	0.025	0.018	0.021	1
EPHB1	0	0.025	0.018	0.021	1
FLT1	0	0.025	0.018	0.021	1
JAK1	0	0.025	0.018	0.021	1
ROBO3	0	0.025	0.018	0.021	1
CYLD	0	0.017	0.018	0.016	1
GALNT12	0	0.017	0.018	0.016	1
IFNG	0	0.017	0.018	0.016	1
MAP2K4	0	0.017	0.018	0.016	1
MAP3K1	0	0.017	0.018	0.016	1
MET	0	0.017	0.018	0.016	1
NF2	0	0.017	0.018	0.016	1
NOTCH4	0	0.017	0.018	0.016	1
PTEN	0	0.017	0.018	0.016	1
SLX4	0	0.017	0.018	0.016	1
STAT3	0	0.017	0.018	0.016	1
TET2	0	0.017	0.018	0.016	1
TNFRSF14	0	0.017	0.018	0.016	1
ACIN1	0	0.017	0	0.01	1
CD74-ROS1	0	0.017	0	0.01	1
CTNNA1	0	0.017	0	0.01	1
CTNNB1	0	0.017	0	0.01	1
DDR1	0	0.017	0	0.01	1
ERCC1	0	0.017	0	0.01	1
ESR1	0	0.017	0	0.01	1
EXT2	0	0.017	0	0.01	1
FOXA1	0	0.017	0	0.01	1
HIST1H3B	0	0.017	0	0.01	1
IGF1R	0	0.017	0	0.01	1
INPP4B	0	0.017	0	0.01	1
LRRC7	0	0.017	0	0.01	1
NFKBIA	0	0.017	0	0.01	1
NKX2-1	0	0.017	0	0.01	1
NTRK2	0	0.017	0	0.01	1
PALB2	0	0.017	0	0.01	1
PIK3R1	0	0.017	0	0.01	1
PPP2R1A	0	0.017	0	0.01	1
PRKAR1A	0	0.017	0	0.01	1
SMARCB1	0	0.017	0	0.01	1
SMO	0	0.017	0	0.01	1
ABCB1	0	0.0083	0	0.0052	1
ABCG2	0	0.0083	0	0.0052	1
ANKRD30A	0	0.0083	0	0.0052	1
ASPM	0	0.0083	0	0.0052	1
ASXL1	0	0.0083	0	0.0052	1
AXIN1	0	0.0083	0	0.0052	1
B2M	0	0.0083	0	0.0052	1
BARD1	0	0.0083	0	0.0052	1
BBS9	0	0.0083	0	0.0052	1
BCORL1	0	0.0083	0	0.0052	1
BRD4	0	0.0083	0	0.0052	1
CCDC6-RET	0	0.0083	0	0.0052	1
CCNA1	0	0.0083	0	0.0052	1
CD22	0	0.0083	0	0.0052	1
CDH1	0	0.0083	0	0.0052	1
CDH11	0	0.0083	0	0.0052	1
CDK12	0	0.0083	0	0.0052	1
CDK13	0	0.0083	0	0.0052	1
CDKN2B	0	0.0083	0	0.0052	1
CDKN2C	0	0.0083	0	0.0052	1
CHEK1	0	0.0083	0	0.0052	1
CTNND1	0	0.0083	0	0.0052	1
EIF4A2	0	0.0083	0	0.0052	1
EPAS1	0	0.0083	0	0.0052	1
EPHA7	0	0.0083	0	0.0052	1
EPHB2	0	0.0083	0	0.0052	1
EPOR	0	0.0083	0	0.0052	1
EPPK1	0	0.0083	0	0.0052	1
ERCC4	0	0.0083	0	0.0052	1
ERG	0	0.0083	0	0.0052	1
ERRFI1	0	0.0083	0	0.0052	1
ETV1	0	0.0083	0	0.0052	1
FAT3	0	0.0083	0	0.0052	1
FGFR3-PCDH7(intergenic)	0	0.0083	0	0.0052	1
FLCN	0	0.0083	0	0.0052	1
FLG	0	0.0083	0	0.0052	1
GPR124	0	0.0083	0	0.0052	1
HECW1	0	0.0083	0	0.0052	1
HIST1H2AG	0	0.0083	0	0.0052	1
HIST1H2AL	0	0.0083	0	0.0052	1
HIST1H2BC	0	0.0083	0	0.0052	1
HIST1H2BK	0	0.0083	0	0.0052	1
IDH1	0	0.0083	0	0.0052	1
IKZF1	0	0.0083	0	0.0052	1
IL21R	0	0.0083	0	0.0052	1
ING1	0	0.0083	0	0.0052	1
IRF2	0	0.0083	0	0.0052	1
KDM5A	0	0.0083	0	0.0052	1
KDM6A	0	0.0083	0	0.0052	1
KRTAP5-5	0	0.0083	0	0.0052	1
MEN1	0	0.0083	0	0.0052	1
MPL	0	0.0083	0	0.0052	1
MSH3	0	0.0083	0	0.0052	1
MYD88	0	0.0083	0	0.0052	1
N6AMT1(intergenic)-RAF1	0	0.0083	0	0.0052	1
NR1I2	0	0.0083	0	0.0052	1
NRXN1	0	0.0083	0	0.0052	1
OR4C6	0	0.0083	0	0.0052	1
OR5L2	0	0.0083	0	0.0052	1
P2RY8	0	0.0083	0	0.0052	1
PABPC3	0	0.0083	0	0.0052	1
PAK3	0	0.0083	0	0.0052	1
PARK2	0	0.0083	0	0.0052	1
PARP1	0	0.0083	0	0.0052	1
PDCD11	0	0.0083	0	0.0052	1
POLD1	0	0.0083	0	0.0052	1
POLE	0	0.0083	0	0.0052	1
PRDM1	0	0.0083	0	0.0052	1
PRDM16	0	0.0083	0	0.0052	1
PREX2	0	0.0083	0	0.0052	1
PROCR-PCK1	0	0.0083	0	0.0052	1
PTCH1	0	0.0083	0	0.0052	1
RAD54L	0	0.0083	0	0.0052	1
RAF1	0	0.0083	0	0.0052	1
RNASEL	0	0.0083	0	0.0052	1
ROS1-SLC35F1	0	0.0083	0	0.0052	1
RPGR	0	0.0083	0	0.0052	1
RSPO2	0	0.0083	0	0.0052	1
RSPO3	0	0.0083	0	0.0052	1
SEMA3A	0	0.0083	0	0.0052	1
SERPINB3	0	0.0083	0	0.0052	1
SERPINB4	0	0.0083	0	0.0052	1
SF3B1	0	0.0083	0	0.0052	1
SNTG1	0	0.0083	0	0.0052	1
SOX17	0	0.0083	0	0.0052	1
SOX9	0	0.0083	0	0.0052	1
SRC	0	0.0083	0	0.0052	1
TCEB1	0	0.0083	0	0.0052	1
TNFSF11	0	0.0083	0	0.0052	1
TNN	0	0.0083	0	0.0052	1
TNPO1	0	0.0083	0	0.0052	1
TOP1	0	0.0083	0	0.0052	1
TP63	0	0.0083	0	0.0052	1
XRCC1	0	0.0083	0	0.0052	1
ZC3H11A	0	0.0083	0	0.0052	1
ZIC3	0	0.0083	0	0.0052	1

## Sheet: S3C
Table S3C. Gene mutation landscape in SPLC patients--Nodule size Oriented
Gene	0-1cm (%, n=63)	1.1-2cm (%, n=88)	2.1-3cm (%, n=40)	cohort	p-value
TP53	0.0793651	0.380952	0.285714	0.246073	0.0002
SMAD4	0	0	0.047619	0.0157068	0.0033
ZFHX3	0	0	0.0412698	0.0136126	0.01
EP300	0	0	0.031746	0.0104712	0.012
FANCM	0	0	0.031746	0.0104712	0.012
MLL3	0	0.015873	0.0634921	0.026178	0.017
CHEK2	0	0	0.015873	0.0052356	0.025
CDKN2A	0.047619	0	0.031746	0.026178	0.026
ABL1	0.015873	0.015873	0.015873	0.0157068	0.031
ABL2	0	0	0.015873	0.0052356	0.031
AXIN1	0	0	0.015873	0.0052356	0.031
DIS3L2	0	0	0.015873	0.0052356	0.031
KIT	0	0	0.015873	0.0052356	0.031
KRTAP5-5	0	0	0.015873	0.0052356	0.031
LRRK2	0	0	0.015873	0.0052356	0.031
PTCH2	0	0	0.015873	0.0052356	0.031
PTPRT	0	0	0.015873	0.0052356	0.031
USP8	0	0	0.015873	0.0052356	0.031
ZNF804B	0	0	0.015873	0.0052356	0.031
FUBP1	0	0	0.015873	0.0052356	0.034
MCL1	0	0	0.015873	0.0052356	0.034
NFE2L2	0	0	0.015873	0.0052356	0.034
RUNX1	0	0	0.015873	0.0052356	0.034
ERBB2	0.206349	0.0793651	0.031746	0.104712	0.038
MLL2	0.031746	0.015873	0.0634921	0.0366492	0.041
PTPRD	0	0.015873	0.0634921	0.026178	0.041
CYLD	0.031746	0.015873	0	0.0157068	0.056
ALK	0	0.015873	0	0.0052356	0.061
ERBB4	0	0.015873	0	0.0052356	0.061
GNA11	0	0.015873	0	0.0052356	0.061
DNMT3A	0	0.031746	0	0.0104712	0.073
PBRM1	0	0.031746	0	0.0104712	0.073
SMARCA4	0	0.0793651	0.015873	0.0314136	0.078
FAT2	0.031746	0.0634921	0	0.0314136	0.084
ARID1A	0	0.031746	0.0412698	0.0240838	0.091
KRAS	0.047619	0.0793651	0.0952381	0.0732984	0.094
MAP2K1	0.0793651	0.031746	0.015873	0.0418848	0.099
PMS2	0	0.015873	0.047619	0.0209424	0.1
MAP2K4	0	0.015873	0.015873	0.0104712	0.1
NOTCH4	0	0.015873	0.015873	0.0104712	0.1
PDGFRA	0	0.015873	0.015873	0.0104712	0.11
ABCC11	0.047619	0	0	0.0157068	0.11
PIK3CA	0	0.111111	0.047619	0.052356	0.13
GALNT12	0	0	0.031746	0.0104712	0.13
JAK2	0	0	0.031746	0.0104712	0.13
MAP3K1	0	0	0.031746	0.0104712	0.13
MET	0	0	0.031746	0.0104712	0.13
NAV3	0	0	0.031746	0.0104712	0.13
TET2	0	0	0.031746	0.0104712	0.13
ARAF	0.047619	0	0.015873	0.0209424	0.18
FAT1	0.0793651	0.047619	0.0793651	0.0680628	0.19
FLT4	0	0.031746	0.015873	0.0157068	0.2
ROS1	0	0.031746	0.015873	0.0157068	0.2
EPHB6	0.031746	0	0.031746	0.0209424	0.21
JAK1	0.031746	0	0.031746	0.0209424	0.21
PDGFRB	0.031746	0	0.031746	0.0209424	0.21
BAP1	0	0	0.015873	0.0052356	0.21
CDKN1B	0	0	0.015873	0.0052356	0.21
CIC	0	0	0.015873	0.0052356	0.21
FAM123B	0	0	0.015873	0.0052356	0.21
INPP4B	0	0	0.015873	0.0052356	0.21
LRRC7	0	0	0.015873	0.0052356	0.21
MSH6	0	0	0.015873	0.0052356	0.21
MYCN	0	0	0.015873	0.0052356	0.21
NBN	0	0	0.015873	0.0052356	0.21
NFKBIA	0	0	0.015873	0.0052356	0.21
NOTCH2	0	0	0.015873	0.0052356	0.21
NTRK2	0	0	0.015873	0.0052356	0.21
PIK3R1	0	0	0.015873	0.0052356	0.21
PRKAR1A	0	0	0.015873	0.0052356	0.21
RAD50	0	0	0.015873	0.0052356	0.21
RARA	0	0	0.015873	0.0052356	0.21
TMPRSS2	0	0	0.015873	0.0052356	0.21
BCOR	0	0.015873	0.0412698	0.0188482	0.22
PCK1	0	0.015873	0.0412698	0.0188482	0.22
NF1	0.031746	0.047619	0.015873	0.0314136	0.23
ABCC2	0.031746	0	0	0.0104712	0.24
BCL2A1	0.031746	0	0	0.0104712	0.24
CDK12	0.031746	0	0	0.0104712	0.24
EPAS1	0.031746	0	0	0.0104712	0.24
ERCC5	0.031746	0	0	0.0104712	0.24
HOXA11	0.031746	0	0	0.0104712	0.24
KAT6A	0.031746	0	0	0.0104712	0.24
MYD88	0.031746	0	0	0.0104712	0.24
SF3B1	0.031746	0	0	0.0104712	0.24
SOX17	0.031746	0	0	0.0104712	0.24
SRC	0.031746	0	0	0.0104712	0.24
TP63	0.031746	0	0	0.0104712	0.24
MLL	0.047619	0.031746	0	0.026178	0.3
CUL3	0.031746	0	0.015873	0.0157068	0.3
KDR	0.031746	0	0.015873	0.0157068	0.3
CSF1R	0.0793651	0.015873	0.015873	0.0366492	0.31
MED12	0.047619	0.047619	0	0.0314136	0.31
MTOR	0.047619	0.047619	0	0.0314136	0.31
KEAP1	0	0.0793651	0.015873	0.0314136	0.34
BTK	0.031746	0	0.015873	0.0157068	0.34
NKX2-1	0.031746	0	0.015873	0.0157068	0.34
SMARCB1	0.031746	0	0.015873	0.0157068	0.34
CDK4	0	0.015873	0.031746	0.0157068	0.36
FGFR2	0	0.015873	0.031746	0.0157068	0.36
FLT1	0	0.015873	0.031746	0.0157068	0.36
FLT3	0	0.015873	0.031746	0.0157068	0.36
RET	0	0.015873	0.031746	0.0157068	0.36
SETD2	0	0.0793651	0.0412698	0.0397906	0.37
GRIN2A	0.031746	0.015873	0.0412698	0.0293194	0.37
BRCA2	0	0.047619	0.0412698	0.0293194	0.39
RB1	0	0.047619	0.0412698	0.0293194	0.39
EPHA5	0	0.031746	0.0412698	0.0240838	0.4
ARID1B	0	0.0634921	0.015873	0.026178	0.4
ATR	0.024	0.047619	0	0.023623	0.43
EGFR	0.492063	0.873016	0.349206	0.565445	0.47
TSC1	0.047619	0.015873	0.015873	0.026178	0.5
BRAF	0.0793651	0.0634921	0.015873	0.052356	0.51
RBM10	0.0952381	0.190476	0.111111	0.13089	0.52
MDM2	0	0.047619	0.031746	0.026178	0.52
JAK3	0.031746	0.015873	0	0.0157068	0.53
MAX	0.031746	0.015873	0	0.0157068	0.53
PPP2R1A	0.031746	0.015873	0	0.0157068	0.53
RNF43	0.031746	0.015873	0	0.0157068	0.53
ABCB1	0	0	0.015873	0.0052356	0.56
ABCG2	0	0	0.015873	0.0052356	0.56
ANGPT1	0	0	0.015873	0.0052356	0.56
ANKRD30A	0	0	0.015873	0.0052356	0.56
ASPM	0	0	0.015873	0.0052356	0.56
ASXL1	0	0	0.015873	0.0052356	0.56
AURKB	0	0	0.015873	0.0052356	0.56
B2M	0	0	0.015873	0.0052356	0.56
BARD1	0	0	0.015873	0.0052356	0.56
BRD2	0	0	0.015873	0.0052356	0.56
BRIP1	0	0	0.015873	0.0052356	0.56
C15orf55	0	0	0.015873	0.0052356	0.56
CBL	0	0	0.015873	0.0052356	0.56
CCDC6-RET	0	0	0.015873	0.0052356	0.56
CCNB3	0	0	0.015873	0.0052356	0.56
CD22	0	0	0.015873	0.0052356	0.56
CDH11	0	0	0.015873	0.0052356	0.56
CDKN2B	0	0	0.015873	0.0052356	0.56
CDKN2C	0	0	0.015873	0.0052356	0.56
COL5A3	0	0	0.015873	0.0052356	0.56
CTCF	0	0	0.015873	0.0052356	0.56
CTNND1	0	0	0.015873	0.0052356	0.56
CYP2D6	0	0	0.015873	0.0052356	0.56
DMD	0	0	0.015873	0.0052356	0.56
DOCK2	0	0	0.015873	0.0052356	0.56
DRGX	0	0	0.015873	0.0052356	0.56
EPCAM	0	0	0.015873	0.0052356	0.56
EPHA7	0	0	0.015873	0.0052356	0.56
EPHB2	0	0	0.015873	0.0052356	0.56
EPOR	0	0	0.015873	0.0052356	0.56
ERG	0	0	0.015873	0.0052356	0.56
ERRFI1	0	0	0.015873	0.0052356	0.56
ETV1	0	0	0.015873	0.0052356	0.56
EZR-ROS1	0	0	0.015873	0.0052356	0.56
FANCL	0	0	0.015873	0.0052356	0.56
FCGR3A	0	0	0.015873	0.0052356	0.56
FGF3	0	0	0.015873	0.0052356	0.56
FGFR3-PCDH7(intergenic)	0	0	0.015873	0.0052356	0.56
FMN2	0	0	0.015873	0.0052356	0.56
FYN	0	0	0.015873	0.0052356	0.56
GPR124	0	0	0.015873	0.0052356	0.56
GRM3	0	0	0.015873	0.0052356	0.56
HDAC1	0	0	0.015873	0.0052356	0.56
HIST1H1C	0	0	0.015873	0.0052356	0.56
HIST1H2AG	0	0	0.015873	0.0052356	0.56
HIST1H2AL	0	0	0.015873	0.0052356	0.56
HIST1H2BK	0	0	0.015873	0.0052356	0.56
IDH1	0	0	0.015873	0.0052356	0.56
IKZF1	0	0	0.015873	0.0052356	0.56
IL21R	0	0	0.015873	0.0052356	0.56
IL6ST	0	0	0.015873	0.0052356	0.56
ING1	0	0	0.015873	0.0052356	0.56
IRF2	0	0	0.015873	0.0052356	0.56
IRS2	0	0	0.015873	0.0052356	0.56
ITK	0	0	0.015873	0.0052356	0.56
KDM5A	0	0	0.015873	0.0052356	0.56
KDM6A	0	0	0.015873	0.0052356	0.56
MLH1	0	0	0.015873	0.0052356	0.56
MNDA	0	0	0.015873	0.0052356	0.56
MPL	0	0	0.015873	0.0052356	0.56
MS4A1	0	0	0.015873	0.0052356	0.56
MSH3	0	0	0.015873	0.0052356	0.56
MST1R	0	0	0.015873	0.0052356	0.56
N6AMT1(intergenic)-RAF1	0	0	0.015873	0.0052356	0.56
OR4A15	0	0	0.015873	0.0052356	0.56
OR4C6	0	0	0.015873	0.0052356	0.56
OR5L2	0	0	0.015873	0.0052356	0.56
P2RY8	0	0	0.015873	0.0052356	0.56
PABPC3	0	0	0.015873	0.0052356	0.56
PARK2	0	0	0.015873	0.0052356	0.56
PARP1	0	0	0.015873	0.0052356	0.56
PDCD1	0	0	0.015873	0.0052356	0.56
POLD1	0	0	0.015873	0.0052356	0.56
POLE	0	0	0.015873	0.0052356	0.56
PPM1D	0	0	0.015873	0.0052356	0.56
PRDM16	0	0	0.015873	0.0052356	0.56
PROCR-PCK1	0	0	0.015873	0.0052356	0.56
RIT1	0	0	0.015873	0.0052356	0.56
RSPO2	0	0	0.015873	0.0052356	0.56
SEC31A	0	0	0.015873	0.0052356	0.56
SEMA3A	0	0	0.015873	0.0052356	0.56
SERPINB3	0	0	0.015873	0.0052356	0.56
SERPINB4	0	0	0.015873	0.0052356	0.56
SLC22A2	0	0	0.015873	0.0052356	0.56
SLC34A2	0	0	0.015873	0.0052356	0.56
SLC34A2-ROS1	0	0	0.015873	0.0052356	0.56
SNTG1	0	0	0.015873	0.0052356	0.56
SOX9	0	0	0.015873	0.0052356	0.56
TAF1	0	0	0.015873	0.0052356	0.56
TCEB1	0	0	0.015873	0.0052356	0.56
TNN	0	0	0.015873	0.0052356	0.56
TNPO1	0	0	0.015873	0.0052356	0.56
TOP1	0	0	0.015873	0.0052356	0.56
TSC2	0	0	0.015873	0.0052356	0.56
WT1	0	0	0.015873	0.0052356	0.56
ZIC3	0	0	0.015873	0.0052356	0.56
STK11	0	0.0634921	0.015873	0.026178	0.58
KIF5B-RET	0.031746	0.0793651	0.015873	0.0418848	0.59
APC	0	0.031746	0.031746	0.0209424	0.59
CDC73	0	0.031746	0.031746	0.0209424	0.59
IL7R	0	0.031746	0.031746	0.0209424	0.59
KDM5C	0	0.031746	0.031746	0.0209424	0.59
NOTCH3	0	0.031746	0.031746	0.0209424	0.59
ATRX	0	0.047619	0.015873	0.0209424	0.61
CREBBP	0	0.047619	0.015873	0.0209424	0.61
EXT1	0	0.047619	0.015873	0.0209424	0.61
FGFR4	0	0.015873	0.015873	0.0104712	0.64
HGF	0	0.015873	0.015873	0.0104712	0.64
PTEN	0	0.015873	0.015873	0.0104712	0.64
STAT3	0	0.015873	0.015873	0.0104712	0.64
LRP1B	0.047619	0.126984	0.0634921	0.078534	0.68
CARD11	0.031746	0.015873	0.015873	0.0209424	0.72
EPHA3	0.031746	0.015873	0.015873	0.0209424	0.72
FBXW7	0	0.031746	0	0.0104712	0.72
NOTCH1	0	0.031746	0	0.0104712	0.72
TGFBR2	0	0.031746	0	0.0104712	0.72
ARID2	0	0.047619	0.015873	0.0209424	0.76
CDH23	0	0.047619	0.015873	0.0209424	0.76
STAG2	0	0.047619	0.015873	0.0209424	0.76
BRCA1	0.031746	0.015873	0.015873	0.0209424	0.82
FGFR3	0.031746	0.015873	0.015873	0.0209424	0.82
NCOR1	0.031746	0.015873	0.015873	0.0209424	0.82
NF2	0.031746	0.015873	0.015873	0.0209424	0.82
TBX3	0.031746	0.015873	0.015873	0.0209424	0.82
EPHB1	0	0.031746	0.015873	0.0157068	0.84
NTRK1	0	0.031746	0.015873	0.0157068	0.84
PIK3CG	0	0.031746	0.015873	0.0157068	0.84
RICTOR	0	0.031746	0.015873	0.0157068	0.84
ROBO3	0	0.031746	0.015873	0.0157068	0.84
ATM	0.0793651	0.0952381	0.031746	0.0680628	0.91
MYC	0.031746	0.047619	0.031746	0.0366492	0.92
EML4-ALK	0.047619	0.0634921	0.0412698	0.0502618	0.94
NTRK3	0.031746	0.031746	0.015873	0.026178	1
DOT1L	0.031746	0.031746	0.015873	0.026178	1
FGFR1	0.031746	0.031746	0.015873	0.026178	1
NSD1	0.031746	0.031746	0.015873	0.026178	1
IFNG	0	0.031746	0.015873	0.0157068	1
SLX4	0	0.031746	0.015873	0.0157068	1
TNFRSF14	0	0.031746	0.015873	0.0157068	1
ACIN1	0	0.015873	0.015873	0.0104712	1
AKT1	0	0.015873	0.015873	0.0104712	1
AKT2	0	0.015873	0.015873	0.0104712	1
ARID5B	0	0.015873	0.015873	0.0104712	1
CD74-ROS1	0	0.015873	0.015873	0.0104712	1
CRLF2	0	0.015873	0.015873	0.0104712	1
CTNNA1	0	0.015873	0.015873	0.0104712	1
CTNNB1	0	0.015873	0.015873	0.0104712	1
DDR1	0	0.015873	0.015873	0.0104712	1
DDR2	0	0.015873	0.015873	0.0104712	1
ELF3	0	0.015873	0.015873	0.0104712	1
EPHA2	0	0.015873	0.015873	0.0104712	1
ERCC1	0	0.015873	0.015873	0.0104712	1
ESR1	0	0.015873	0.015873	0.0104712	1
EXT2	0	0.015873	0.015873	0.0104712	1
FAM157B	0	0.015873	0.015873	0.0104712	1
FANCD2	0	0.015873	0.015873	0.0104712	1
FOXA1	0	0.015873	0.015873	0.0104712	1
GNAS	0	0.015873	0.015873	0.0104712	1
HIST1H3B	0	0.015873	0.015873	0.0104712	1
HIST1H3I	0	0.015873	0.015873	0.0104712	1
IGF1R	0	0.015873	0.015873	0.0104712	1
MAP2K2	0	0.015873	0.015873	0.0104712	1
PALB2	0	0.015873	0.015873	0.0104712	1
PMS1	0	0.015873	0.015873	0.0104712	1
POT1	0	0.015873	0.015873	0.0104712	1
SMAD3	0	0.015873	0.015873	0.0104712	1
SMO	0	0.015873	0.015873	0.0104712	1
TERT	0	0.015873	0.015873	0.0104712	1
TNFAIP3	0	0.015873	0.015873	0.0104712	1
U2AF1	0	0.015873	0.015873	0.0104712	1
WRN	0	0.015873	0.015873	0.0104712	1
AKT3	0	0.015873	0	0.0052356	1
AMOT	0	0.015873	0	0.0052356	1
ASTN1	0	0.015873	0	0.0052356	1
ATP12A	0	0.015873	0	0.0052356	1
AURKA	0	0.015873	0	0.0052356	1
BBS9	0	0.015873	0	0.0052356	1
BCL10	0	0.015873	0	0.0052356	1
BCL2	0	0.015873	0	0.0052356	1
BCORL1	0	0.015873	0	0.0052356	1
BRD4	0	0.015873	0	0.0052356	1
C1QA	0	0.015873	0	0.0052356	1
CCNA1	0	0.015873	0	0.0052356	1
CDH1	0	0.015873	0	0.0052356	1
CDK13	0	0.015873	0	0.0052356	1
CHEK1	0	0.015873	0	0.0052356	1
EIF4A2	0	0.015873	0	0.0052356	1
EPPK1	0	0.015873	0	0.0052356	1
ERCC4	0	0.015873	0	0.0052356	1
F8	0	0.015873	0	0.0052356	1
FAM175A	0	0.015873	0	0.0052356	1
FANCA	0	0.015873	0	0.0052356	1
FAT3	0	0.015873	0	0.0052356	1
FLCN	0	0.015873	0	0.0052356	1
FLG	0	0.015873	0	0.0052356	1
FOXO1	0	0.015873	0	0.0052356	1
GKN2	0	0.015873	0	0.0052356	1
HECW1	0	0.015873	0	0.0052356	1
HIST1H2BC	0	0.015873	0	0.0052356	1
HMCN1	0	0.015873	0	0.0052356	1
IFITM3	0	0.015873	0	0.0052356	1
IFNGR1	0	0.015873	0	0.0052356	1
IKBKE	0	0.015873	0	0.0052356	1
ITGA8-MN1	0	0.015873	0	0.0052356	1
MEF2B	0	0.015873	0	0.0052356	1
MEN1	0	0.015873	0	0.0052356	1
NR1I2	0	0.015873	0	0.0052356	1
NRXN1	0	0.015873	0	0.0052356	1
PAK3	0	0.015873	0	0.0052356	1
PDCD11	0	0.015873	0	0.0052356	1
PIK3CB	0	0.015873	0	0.0052356	1
PRDM1	0	0.015873	0	0.0052356	1
PREX2	0	0.015873	0	0.0052356	1
PTCH1	0	0.015873	0	0.0052356	1
RAD51D	0	0.015873	0	0.0052356	1
RAD54L	0	0.015873	0	0.0052356	1
RAF1	0	0.015873	0	0.0052356	1
RECQL4	0	0.015873	0	0.0052356	1
RINT1	0	0.015873	0	0.0052356	1
RNASEL	0	0.015873	0	0.0052356	1
ROS1-SLC35F1	0	0.015873	0	0.0052356	1
RPGR	0	0.015873	0	0.0052356	1
RSPO3	0	0.015873	0	0.0052356	1
RUNX2	0	0.015873	0	0.0052356	1
SDC4-ROS1	0	0.015873	0	0.0052356	1
SDHA	0	0.015873	0	0.0052356	1
SOCS1	0	0.015873	0	0.0052356	1
TJP1	0	0.015873	0	0.0052356	1
TNFSF11	0	0.015873	0	0.0052356	1
XRCC1	0	0.015873	0	0.0052356	1
ZC3H11A	0	0.015873	0	0.0052356	1

## Sheet: S3D
Table S3D. Gene mutation landscape in SPLC patients--CT feature Oriented
Gene	GGO (%, n=60)	mGGO (%, n=68)	solid (%, n=63)	cohort	p-value
TP53	0.1	0.26	0.51	0.29	2.3e-06
KRAS	0.017	0.043	0.22	0.093	0.00013
EGFR	0.617	0.7	0.413	0.58	0.0029
PTPRD	0.017	0	0.095	0.036	0.0073
PDGFRA	0	0	0.063	0.021	0.019
PIK3CG	0	0	0.063	0.021	0.019
RET	0	0	0.063	0.021	0.019
KEAP1	0.017	0	0.079	0.031	0.021
SMAD4	0.017	0	0.079	0.031	0.021
STK11	0.017	0	0.079	0.031	0.021
APC	0.067	0	0.016	0.026	0.026
GRIN2A	0	0.014	0.079	0.031	0.028
RB1	0	0.029	0.079	0.036	0.049
CDC73	0.017	0	0.063	0.026	0.059
ZFHX3	0.017	0	0.063	0.026	0.059
GALNT12	0	0	0.048	0.016	0.063
TSC1	0.05	0	0.016	0.021	0.074
SETD2	0	0.057	0.079	0.047	0.075
NOTCH3	0	0.014	0.063	0.026	0.079
NTRK3	0	0.014	0.063	0.026	0.079
PIK3CA	0.017	0.071	0.11	0.067	0.1
MED12	0.017	0.057	0	0.026	0.1
NAV3	0	0.043	0	0.016	0.11
CSF1R	0.05	0	0.048	0.031	0.12
FGFR2	0.017	0	0.048	0.021	0.12
NSD1	0.017	0	0.048	0.021	0.12
RICTOR	0.017	0	0.048	0.021	0.12
ROBO3	0.017	0	0.048	0.021	0.12
EML4-ALK	0.017	0.043	0.095	0.052	0.13
MYC	0.017	0.014	0.079	0.036	0.14
SMARCA4	0.017	0.014	0.079	0.036	0.14
PMS2	0	0.029	0.063	0.031	0.14
ARID1A	0	0.043	0.063	0.036	0.18
BRCA2	0	0.043	0.063	0.036	0.18
ERBB2	0.13	0.043	0.095	0.088	0.19
ARID2	0.033	0	0.048	0.026	0.2
ARAF	0.033	0	0.016	0.016	0.2
ACIN1	0	0	0.032	0.01	0.2
CIC	0	0	0.032	0.01	0.2
DDR1	0	0	0.032	0.01	0.2
ERCC1	0	0	0.032	0.01	0.2
FAM157B	0	0	0.032	0.01	0.2
FBXW7	0	0	0.032	0.01	0.2
FOXA1	0	0	0.032	0.01	0.2
GNA11	0	0	0.032	0.01	0.2
INPP4B	0	0	0.032	0.01	0.2
MAP2K2	0	0	0.032	0.01	0.2
MCL1	0	0	0.032	0.01	0.2
MSH6	0	0	0.032	0.01	0.2
MYCN	0	0	0.032	0.01	0.2
NFKBIA	0	0	0.032	0.01	0.2
NOTCH2	0	0	0.032	0.01	0.2
PRKAR1A	0	0	0.032	0.01	0.2
RAD50	0	0	0.032	0.01	0.2
RUNX1	0	0	0.032	0.01	0.2
SMAD3	0	0	0.032	0.01	0.2
TNFAIP3	0	0	0.032	0.01	0.2
LRP1B	0.067	0.057	0.14	0.088	0.21
EP300	0	0.014	0.048	0.021	0.21
FANCM	0	0.014	0.048	0.021	0.21
FLT1	0	0.014	0.048	0.021	0.21
FLT3	0	0.014	0.048	0.021	0.21
NTRK1	0	0.014	0.048	0.021	0.21
MLL3	0.017	0.029	0.079	0.041	0.22
MLL2	0.017	0.043	0.079	0.047	0.27
BCOR	0	0.029	0.048	0.026	0.28
NCOR1	0.017	0	0.032	0.016	0.3
TET2	0.017	0	0.032	0.016	0.3
ATP12A	0.017	0	0	0.0052	0.31
AURKA	0.017	0	0	0.0052	0.31
BBS9	0.017	0	0	0.0052	0.31
BCL10	0.017	0	0	0.0052	0.31
BCORL1	0.017	0	0	0.0052	0.31
C1QA	0.017	0	0	0.0052	0.31
EIF4A2	0.017	0	0	0.0052	0.31
ERCC4	0.017	0	0	0.0052	0.31
ERRFI1	0.017	0	0	0.0052	0.31
HOXA11	0.017	0	0	0.0052	0.31
IFITM3	0.017	0	0	0.0052	0.31
KAT6A	0.017	0	0	0.0052	0.31
POLE	0.017	0	0	0.0052	0.31
PRDM1	0.017	0	0	0.0052	0.31
PREX2	0.017	0	0	0.0052	0.31
RAD51D	0.017	0	0	0.0052	0.31
ROS1-SLC35F1	0.017	0	0	0.0052	0.31
RUNX2	0.017	0	0	0.0052	0.31
SF3B1	0.017	0	0	0.0052	0.31
SOCS1	0.017	0	0	0.0052	0.31
SOX17	0.017	0	0	0.0052	0.31
TNFSF11	0.017	0	0	0.0052	0.31
TP63	0.017	0	0	0.0052	0.31
CDKN2A	0.017	0.014	0.063	0.031	0.32
EPHA5	0.017	0.014	0.063	0.031	0.32
ARID5B	0	0.029	0	0.01	0.33
HIST1H3I	0	0.029	0	0.01	0.33
NFE2L2	0	0.029	0	0.01	0.33
RBM10	0.18	0.16	0.095	0.15	0.35
FAT1	0.067	0.043	0.11	0.073	0.35
KDM5C	0	0.043	0.032	0.026	0.38
CREBBP	0.033	0	0.032	0.021	0.39
JAK1	0.033	0	0.032	0.021	0.39
MAP3K1	0.033	0.014	0	0.016	0.41
NF2	0.033	0.014	0	0.016	0.41
STAT3	0.033	0.014	0	0.016	0.41
MLL	0.033	0.029	0	0.021	0.47
HGF	0	0.014	0.032	0.016	0.52
JAK2	0	0.014	0.032	0.016	0.52
KDR	0	0.014	0.032	0.016	0.52
PBRM1	0	0.014	0.032	0.016	0.52
PTEN	0	0.014	0.032	0.016	0.52
TBX3	0	0.014	0.032	0.016	0.52
FLT4	0.017	0.014	0.048	0.026	0.53
IL7R	0.017	0.014	0.048	0.026	0.53
ROS1	0.017	0.014	0.048	0.026	0.53
ABCC11	0.017	0	0.016	0.01	0.54
AKT2	0.017	0	0.016	0.01	0.54
CD74-ROS1	0.017	0	0.016	0.01	0.54
CRLF2	0.017	0	0.016	0.01	0.54
ESR1	0.017	0	0.016	0.01	0.54
GNAS	0.017	0	0.016	0.01	0.54
NOTCH1	0.017	0	0.016	0.01	0.54
PALB2	0.017	0	0.016	0.01	0.54
SMARCB1	0.017	0	0.016	0.01	0.54
EPHB6	0	0.029	0.032	0.021	0.55
FGFR1	0	0.029	0.032	0.021	0.55
KIF5B-RET	0.017	0.057	0.032	0.036	0.57
ABCG2	0	0	0.016	0.0052	0.64
ABL1	0	0	0.016	0.0052	0.64
ABL2	0	0	0.016	0.0052	0.64
AKT3	0	0	0.016	0.0052	0.64
AMOT	0	0	0.016	0.0052	0.64
ASTN1	0	0	0.016	0.0052	0.64
AXIN1	0	0	0.016	0.0052	0.64
B2M	0	0	0.016	0.0052	0.64
BARD1	0	0	0.016	0.0052	0.64
BCL2	0	0	0.016	0.0052	0.64
BRD2	0	0	0.016	0.0052	0.64
BRD4	0	0	0.016	0.0052	0.64
BRIP1	0	0	0.016	0.0052	0.64
C15orf55	0	0	0.016	0.0052	0.64
CCDC6-RET	0	0	0.016	0.0052	0.64
CCNA1	0	0	0.016	0.0052	0.64
CCNB3	0	0	0.016	0.0052	0.64
CDK12	0	0	0.016	0.0052	0.64
CDKN2B	0	0	0.016	0.0052	0.64
CDKN2C	0	0	0.016	0.0052	0.64
CHEK1	0	0	0.016	0.0052	0.64
CTNND1	0	0	0.016	0.0052	0.64
CYP2D6	0	0	0.016	0.0052	0.64
DOCK2	0	0	0.016	0.0052	0.64
EPAS1	0	0	0.016	0.0052	0.64
EPCAM	0	0	0.016	0.0052	0.64
EPHA7	0	0	0.016	0.0052	0.64
EPOR	0	0	0.016	0.0052	0.64
ERG	0	0	0.016	0.0052	0.64
ETV1	0	0	0.016	0.0052	0.64
EZR-ROS1	0	0	0.016	0.0052	0.64
FAM175A	0	0	0.016	0.0052	0.64
FANCA	0	0	0.016	0.0052	0.64
FANCL	0	0	0.016	0.0052	0.64
FAT3	0	0	0.016	0.0052	0.64
FCGR3A	0	0	0.016	0.0052	0.64
FYN	0	0	0.016	0.0052	0.64
GPR124	0	0	0.016	0.0052	0.64
HDAC1	0	0	0.016	0.0052	0.64
HIST1H1C	0	0	0.016	0.0052	0.64
HIST1H2AL	0	0	0.016	0.0052	0.64
HIST1H2BK	0	0	0.016	0.0052	0.64
HMCN1	0	0	0.016	0.0052	0.64
IDH1	0	0	0.016	0.0052	0.64
IKZF1	0	0	0.016	0.0052	0.64
IL6ST	0	0	0.016	0.0052	0.64
ING1	0	0	0.016	0.0052	0.64
IRS2	0	0	0.016	0.0052	0.64
ITK	0	0	0.016	0.0052	0.64
KDM5A	0	0	0.016	0.0052	0.64
KDM6A	0	0	0.016	0.0052	0.64
KIT	0	0	0.016	0.0052	0.64
KRTAP5-5	0	0	0.016	0.0052	0.64
MEF2B	0	0	0.016	0.0052	0.64
MSH3	0	0	0.016	0.0052	0.64
MST1R	0	0	0.016	0.0052	0.64
MYD88	0	0	0.016	0.0052	0.64
N6AMT1(intergenic)-RAF1	0	0	0.016	0.0052	0.64
NR1I2	0	0	0.016	0.0052	0.64
OR4C6	0	0	0.016	0.0052	0.64
P2RY8	0	0	0.016	0.0052	0.64
PABPC3	0	0	0.016	0.0052	0.64
PAK3	0	0	0.016	0.0052	0.64
PARK2	0	0	0.016	0.0052	0.64
PARP1	0	0	0.016	0.0052	0.64
PDCD1	0	0	0.016	0.0052	0.64
PDCD11	0	0	0.016	0.0052	0.64
POLD1	0	0	0.016	0.0052	0.64
PPM1D	0	0	0.016	0.0052	0.64
PRDM16	0	0	0.016	0.0052	0.64
PTCH1	0	0	0.016	0.0052	0.64
PTCH2	0	0	0.016	0.0052	0.64
PTPRT	0	0	0.016	0.0052	0.64
RAD54L	0	0	0.016	0.0052	0.64
RAF1	0	0	0.016	0.0052	0.64
RECQL4	0	0	0.016	0.0052	0.64
RIT1	0	0	0.016	0.0052	0.64
RNASEL	0	0	0.016	0.0052	0.64
RSPO2	0	0	0.016	0.0052	0.64
SDHA	0	0	0.016	0.0052	0.64
SEMA3A	0	0	0.016	0.0052	0.64
SERPINB4	0	0	0.016	0.0052	0.64
SLC22A2	0	0	0.016	0.0052	0.64
SNTG1	0	0	0.016	0.0052	0.64
SOX9	0	0	0.016	0.0052	0.64
SRC	0	0	0.016	0.0052	0.64
TAF1	0	0	0.016	0.0052	0.64
TCEB1	0	0	0.016	0.0052	0.64
TNN	0	0	0.016	0.0052	0.64
TNPO1	0	0	0.016	0.0052	0.64
TOP1	0	0	0.016	0.0052	0.64
TSC2	0	0	0.016	0.0052	0.64
USP8	0	0	0.016	0.0052	0.64
WT1	0	0	0.016	0.0052	0.64
ZC3H11A	0	0	0.016	0.0052	0.64
ZIC3	0	0	0.016	0.0052	0.64
ZNF804B	0	0	0.016	0.0052	0.64
MDM2	0.017	0.029	0.048	0.031	0.69
ARID1B	0.033	0.014	0.032	0.026	0.74
MTOR	0.033	0.014	0.032	0.026	0.74
ATM	0.083	0.057	0.048	0.062	0.75
BTK	0.017	0.014	0	0.01	0.76
CTNNA1	0.017	0.014	0	0.01	0.76
ELF3	0.017	0.014	0	0.01	0.76
JAK3	0.017	0.014	0	0.01	0.76
MAX	0.017	0.014	0	0.01	0.76
PIK3R1	0.017	0.014	0	0.01	0.76
PPP2R1A	0.017	0.014	0	0.01	0.76
RNF43	0.017	0.014	0	0.01	0.76
FAT2	0.033	0.043	0.016	0.031	0.78
NF1	0.033	0.043	0.016	0.031	0.78
DNMT3A	0	0.029	0.016	0.016	0.78
FGFR4	0	0.029	0.016	0.016	0.78
MAP2K4	0	0.029	0.016	0.016	0.78
NOTCH4	0	0.029	0.016	0.016	0.78
ATR	0.017	0.014	0.032	0.021	0.84
ATRX	0.017	0.014	0.032	0.021	0.84
CDK4	0.017	0.014	0.032	0.021	0.84
EPHA3	0.017	0.014	0.032	0.021	0.84
EXT1	0.017	0.014	0.032	0.021	0.84
PDGFRB	0.017	0.014	0.032	0.021	0.84
PCK1	0.033	0.029	0.016	0.026	0.87
BRAF	0.05	0.043	0.032	0.041	0.91
MAP2K1	0.033	0.043	0.032	0.036	1
CDH23	0.017	0.029	0.032	0.026	1
STAG2	0.017	0.029	0.032	0.026	1
CARD11	0.017	0.029	0.016	0.021	1
DOT1L	0.017	0.029	0.016	0.021	1
EPHB1	0.017	0.029	0.016	0.021	1
BRCA1	0.017	0.014	0.016	0.016	1
CHEK2	0.017	0.014	0.016	0.016	1
CUL3	0.017	0.014	0.016	0.016	1
CYLD	0.017	0.014	0.016	0.016	1
FGFR3	0.017	0.014	0.016	0.016	1
IFNG	0.017	0.014	0.016	0.016	1
MET	0.017	0.014	0.016	0.016	1
SLX4	0.017	0.014	0.016	0.016	1
TNFRSF14	0.017	0.014	0.016	0.016	1
AKT1	0	0.014	0.016	0.01	1
ALK	0	0.014	0.016	0.01	1
BAP1	0	0.014	0.016	0.01	1
CDKN1B	0	0.014	0.016	0.01	1
CTNNB1	0	0.014	0.016	0.01	1
DDR2	0	0.014	0.016	0.01	1
EPHA2	0	0.014	0.016	0.01	1
ERBB4	0	0.014	0.016	0.01	1
EXT2	0	0.014	0.016	0.01	1
FAM123B	0	0.014	0.016	0.01	1
FANCD2	0	0.014	0.016	0.01	1
FUBP1	0	0.014	0.016	0.01	1
HIST1H3B	0	0.014	0.016	0.01	1
IGF1R	0	0.014	0.016	0.01	1
LRRC7	0	0.014	0.016	0.01	1
NBN	0	0.014	0.016	0.01	1
NKX2-1	0	0.014	0.016	0.01	1
NTRK2	0	0.014	0.016	0.01	1
PMS1	0	0.014	0.016	0.01	1
POT1	0	0.014	0.016	0.01	1
RARA	0	0.014	0.016	0.01	1
SMO	0	0.014	0.016	0.01	1
TERT	0	0.014	0.016	0.01	1
TGFBR2	0	0.014	0.016	0.01	1
TMPRSS2	0	0.014	0.016	0.01	1
U2AF1	0	0.014	0.016	0.01	1
WRN	0	0.014	0.016	0.01	1
ABCB1	0	0.014	0	0.0052	1
ABCC2	0	0.014	0	0.0052	1
ANGPT1	0	0.014	0	0.0052	1
ANKRD30A	0	0.014	0	0.0052	1
ASPM	0	0.014	0	0.0052	1
ASXL1	0	0.014	0	0.0052	1
AURKB	0	0.014	0	0.0052	1
BCL2A1	0	0.014	0	0.0052	1
CBL	0	0.014	0	0.0052	1
CD22	0	0.014	0	0.0052	1
CDH1	0	0.014	0	0.0052	1
CDH11	0	0.014	0	0.0052	1
CDK13	0	0.014	0	0.0052	1
COL5A3	0	0.014	0	0.0052	1
CTCF	0	0.014	0	0.0052	1
DIS3L2	0	0.014	0	0.0052	1
DMD	0	0.014	0	0.0052	1
DRGX	0	0.014	0	0.0052	1
EPHB2	0	0.014	0	0.0052	1
EPPK1	0	0.014	0	0.0052	1
ERCC5	0	0.014	0	0.0052	1
F8	0	0.014	0	0.0052	1
FGF3	0	0.014	0	0.0052	1
FGFR3-PCDH7(intergenic)	0	0.014	0	0.0052	1
FLCN	0	0.014	0	0.0052	1
FLG	0	0.014	0	0.0052	1
FMN2	0	0.014	0	0.0052	1
FOXO1	0	0.014	0	0.0052	1
GKN2	0	0.014	0	0.0052	1
GRM3	0	0.014	0	0.0052	1
HECW1	0	0.014	0	0.0052	1
HIST1H2AG	0	0.014	0	0.0052	1
HIST1H2BC	0	0.014	0	0.0052	1
IFNGR1	0	0.014	0	0.0052	1
IKBKE	0	0.014	0	0.0052	1
IL21R	0	0.014	0	0.0052	1
IRF2	0	0.014	0	0.0052	1
ITGA8-MN1	0	0.014	0	0.0052	1
LRRK2	0	0.014	0	0.0052	1
MEN1	0	0.014	0	0.0052	1
MLH1	0	0.014	0	0.0052	1
MNDA	0	0.014	0	0.0052	1
MPL	0	0.014	0	0.0052	1
MS4A1	0	0.014	0	0.0052	1
NRXN1	0	0.014	0	0.0052	1
OR4A15	0	0.014	0	0.0052	1
OR5L2	0	0.014	0	0.0052	1
PIK3CB	0	0.014	0	0.0052	1
PROCR-PCK1	0	0.014	0	0.0052	1
RINT1	0	0.014	0	0.0052	1
RPGR	0	0.014	0	0.0052	1
RSPO3	0	0.014	0	0.0052	1
SDC4-ROS1	0	0.014	0	0.0052	1
SEC31A	0	0.014	0	0.0052	1
SERPINB3	0	0.014	0	0.0052	1
SLC34A2	0	0.014	0	0.0052	1
SLC34A2-ROS1	0	0.014	0	0.0052	1
TJP1	0	0.014	0	0.0052	1
XRCC1	0	0.014	0	0.0052	1

## Sheet: S3E
Table S3E. Gene mutation landscape in SPLC patients--Histology Oriented
Gene	AIS (%, n=5)	MIA (%, n=23)	IAC (%, n=163)	cohort	p-value
TP53	0	0	0.34	0.29	0.00014
MED12	0.4	0.043	0.012	0.026	0.0032
TSC1	0	0.13	0.0061	0.021	0.012
BRCA1	0.2	0.043	0.0061	0.016	0.02
SOX17	0.2	0	0	0.0052	0.026
ARAF	0	0.087	0.0061	0.016	0.056
MAP2K1	0	0.13	0.024	0.036	0.07
CYLD	0.2	0	0.012	0.016	0.11
FGFR4	0.2	0	0.012	0.016	0.11
ATM	0.2	0	0.067	0.062	0.15
C1QA	0	0.043	0	0.0052	0.15
DIS3L2	0	0.043	0	0.0052	0.15
IFNGR1	0	0.043	0	0.0052	0.15
LRRK2	0	0.043	0	0.0052	0.15
RUNX2	0	0.043	0	0.0052	0.15
RBM10	0	0.26	0.13	0.15	0.22
ARID1B	0	0.087	0.018	0.026	0.22
MTOR	0	0.087	0.018	0.026	0.22
KRAS	0	0	0.11	0.093	0.23
BRAF	0.2	0.043	0.036	0.041	0.24
JAK3	0	0.043	0.0061	0.01	0.27
PPP2R1A	0	0.043	0.0061	0.01	0.27
RNF43	0	0.043	0.0061	0.01	0.27
ERBB2	0	0.17	0.079	0.088	0.28
FGFR3	0	0.043	0.012	0.016	0.38
SLX4	0	0.043	0.012	0.016	0.38
TBX3	0	0.043	0.012	0.016	0.38
CARD11	0	0.043	0.018	0.021	0.47
DOT1L	0	0.043	0.018	0.021	0.47
EPHA3	0	0.043	0.018	0.021	0.47
EXT1	0	0.043	0.018	0.021	0.47
FGFR1	0	0.043	0.018	0.021	0.47
MLL	0	0.043	0.018	0.021	0.47
NSD1	0	0.043	0.018	0.021	0.47
CDC73	0	0.043	0.024	0.026	0.55
IL7R	0	0.043	0.024	0.026	0.55
STAG2	0	0.043	0.024	0.026	0.55
PIK3CA	0	0	0.079	0.067	0.56
CSF1R	0	0.043	0.03	0.031	0.61
FAT2	0	0.043	0.03	0.031	0.61
NF1	0	0.043	0.03	0.031	0.61
EGFR	0.8	0.61	0.57	0.58	0.65
ARID1A	0	0	0.042	0.036	0.67
BRCA2	0	0	0.042	0.036	0.67
KIF5B-RET	0	0	0.042	0.036	0.67
MYC	0	0	0.042	0.036	0.67
PTPRD	0	0	0.042	0.036	0.67
RB1	0	0	0.042	0.036	0.67
SMARCA4	0	0	0.042	0.036	0.67
MLL3	0	0	0.048	0.041	0.68
MLL2	0	0	0.055	0.047	0.69
SETD2	0	0	0.055	0.047	0.69
EML4-ALK	0	0	0.061	0.052	0.7
FAT1	0	0.087	0.073	0.073	0.78
LRP1B	0	0.087	0.091	0.088	1
CDKN2A	0	0	0.036	0.031	1
EPHA5	0	0	0.036	0.031	1
GRIN2A	0	0	0.036	0.031	1
KEAP1	0	0	0.036	0.031	1
MDM2	0	0	0.036	0.031	1
PMS2	0	0	0.036	0.031	1
SMAD4	0	0	0.036	0.031	1
STK11	0	0	0.036	0.031	1
APC	0	0	0.03	0.026	1
ARID2	0	0	0.03	0.026	1
BCOR	0	0	0.03	0.026	1
CDH23	0	0	0.03	0.026	1
FLT4	0	0	0.03	0.026	1
KDM5C	0	0	0.03	0.026	1
NOTCH3	0	0	0.03	0.026	1
NTRK3	0	0	0.03	0.026	1
PCK1	0	0	0.03	0.026	1
ROS1	0	0	0.03	0.026	1
ZFHX3	0	0	0.03	0.026	1
ATR	0	0	0.024	0.021	1
ATRX	0	0	0.024	0.021	1
CDK4	0	0	0.024	0.021	1
CREBBP	0	0	0.024	0.021	1
EP300	0	0	0.024	0.021	1
EPHB1	0	0	0.024	0.021	1
EPHB6	0	0	0.024	0.021	1
FANCM	0	0	0.024	0.021	1
FGFR2	0	0	0.024	0.021	1
FLT1	0	0	0.024	0.021	1
FLT3	0	0	0.024	0.021	1
JAK1	0	0	0.024	0.021	1
NTRK1	0	0	0.024	0.021	1
PDGFRA	0	0	0.024	0.021	1
PDGFRB	0	0	0.024	0.021	1
PIK3CG	0	0	0.024	0.021	1
RET	0	0	0.024	0.021	1
RICTOR	0	0	0.024	0.021	1
ROBO3	0	0	0.024	0.021	1
CHEK2	0	0	0.018	0.016	1
CUL3	0	0	0.018	0.016	1
DNMT3A	0	0	0.018	0.016	1
GALNT12	0	0	0.018	0.016	1
HGF	0	0	0.018	0.016	1
IFNG	0	0	0.018	0.016	1
JAK2	0	0	0.018	0.016	1
KDR	0	0	0.018	0.016	1
MAP2K4	0	0	0.018	0.016	1
MAP3K1	0	0	0.018	0.016	1
MET	0	0	0.018	0.016	1
NAV3	0	0	0.018	0.016	1
NCOR1	0	0	0.018	0.016	1
NF2	0	0	0.018	0.016	1
NOTCH4	0	0	0.018	0.016	1
PBRM1	0	0	0.018	0.016	1
PTEN	0	0	0.018	0.016	1
STAT3	0	0	0.018	0.016	1
TET2	0	0	0.018	0.016	1
TNFRSF14	0	0	0.018	0.016	1
ABCC11	0	0	0.012	0.01	1
ACIN1	0	0	0.012	0.01	1
AKT1	0	0	0.012	0.01	1
AKT2	0	0	0.012	0.01	1
ALK	0	0	0.012	0.01	1
ARID5B	0	0	0.012	0.01	1
BAP1	0	0	0.012	0.01	1
BTK	0	0	0.012	0.01	1
CD74-ROS1	0	0	0.012	0.01	1
CDKN1B	0	0	0.012	0.01	1
CIC	0	0	0.012	0.01	1
CRLF2	0	0	0.012	0.01	1
CTNNA1	0	0	0.012	0.01	1
CTNNB1	0	0	0.012	0.01	1
DDR1	0	0	0.012	0.01	1
DDR2	0	0	0.012	0.01	1
ELF3	0	0	0.012	0.01	1
EPHA2	0	0	0.012	0.01	1
ERBB4	0	0	0.012	0.01	1
ERCC1	0	0	0.012	0.01	1
ESR1	0	0	0.012	0.01	1
EXT2	0	0	0.012	0.01	1
FAM123B	0	0	0.012	0.01	1
FAM157B	0	0	0.012	0.01	1
FANCD2	0	0	0.012	0.01	1
FBXW7	0	0	0.012	0.01	1
FOXA1	0	0	0.012	0.01	1
FUBP1	0	0	0.012	0.01	1
GNA11	0	0	0.012	0.01	1
GNAS	0	0	0.012	0.01	1
HIST1H3B	0	0	0.012	0.01	1
HIST1H3I	0	0	0.012	0.01	1
IGF1R	0	0	0.012	0.01	1
INPP4B	0	0	0.012	0.01	1
LRRC7	0	0	0.012	0.01	1
MAP2K2	0	0	0.012	0.01	1
MAX	0	0	0.012	0.01	1
MCL1	0	0	0.012	0.01	1
MSH6	0	0	0.012	0.01	1
MYCN	0	0	0.012	0.01	1
NBN	0	0	0.012	0.01	1
NFE2L2	0	0	0.012	0.01	1
NFKBIA	0	0	0.012	0.01	1
NKX2-1	0	0	0.012	0.01	1
NOTCH1	0	0	0.012	0.01	1
NOTCH2	0	0	0.012	0.01	1
NTRK2	0	0	0.012	0.01	1
PALB2	0	0	0.012	0.01	1
PIK3R1	0	0	0.012	0.01	1
PMS1	0	0	0.012	0.01	1
POT1	0	0	0.012	0.01	1
PRKAR1A	0	0	0.012	0.01	1
RAD50	0	0	0.012	0.01	1
RARA	0	0	0.012	0.01	1
RUNX1	0	0	0.012	0.01	1
SMAD3	0	0	0.012	0.01	1
SMARCB1	0	0	0.012	0.01	1
SMO	0	0	0.012	0.01	1
TERT	0	0	0.012	0.01	1
TGFBR2	0	0	0.012	0.01	1
TMPRSS2	0	0	0.012	0.01	1
TNFAIP3	0	0	0.012	0.01	1
U2AF1	0	0	0.012	0.01	1
WRN	0	0	0.012	0.01	1
ABCB1	0	0	0.0061	0.0052	1
ABCC2	0	0	0.0061	0.0052	1
ABCG2	0	0	0.0061	0.0052	1
ABL1	0	0	0.0061	0.0052	1
ABL2	0	0	0.0061	0.0052	1
AKT3	0	0	0.0061	0.0052	1
AMOT	0	0	0.0061	0.0052	1
ANGPT1	0	0	0.0061	0.0052	1
ANKRD30A	0	0	0.0061	0.0052	1
ASPM	0	0	0.0061	0.0052	1
ASTN1	0	0	0.0061	0.0052	1
ASXL1	0	0	0.0061	0.0052	1
ATP12A	0	0	0.0061	0.0052	1
AURKA	0	0	0.0061	0.0052	1
AURKB	0	0	0.0061	0.0052	1
AXIN1	0	0	0.0061	0.0052	1
B2M	0	0	0.0061	0.0052	1
BARD1	0	0	0.0061	0.0052	1
BBS9	0	0	0.0061	0.0052	1
BCL10	0	0	0.0061	0.0052	1
BCL2	0	0	0.0061	0.0052	1
BCL2A1	0	0	0.0061	0.0052	1
BCORL1	0	0	0.0061	0.0052	1
BRD2	0	0	0.0061	0.0052	1
BRD4	0	0	0.0061	0.0052	1
BRIP1	0	0	0.0061	0.0052	1
C15orf55	0	0	0.0061	0.0052	1
CBL	0	0	0.0061	0.0052	1
CCDC6-RET	0	0	0.0061	0.0052	1
CCNA1	0	0	0.0061	0.0052	1
CCNB3	0	0	0.0061	0.0052	1
CD22	0	0	0.0061	0.0052	1
CDH1	0	0	0.0061	0.0052	1
CDH11	0	0	0.0061	0.0052	1
CDK12	0	0	0.0061	0.0052	1
CDK13	0	0	0.0061	0.0052	1
CDKN2B	0	0	0.0061	0.0052	1
CDKN2C	0	0	0.0061	0.0052	1
CHEK1	0	0	0.0061	0.0052	1
COL5A3	0	0	0.0061	0.0052	1
CTCF	0	0	0.0061	0.0052	1
CTNND1	0	0	0.0061	0.0052	1
CYP2D6	0	0	0.0061	0.0052	1
DMD	0	0	0.0061	0.0052	1
DOCK2	0	0	0.0061	0.0052	1
DRGX	0	0	0.0061	0.0052	1
EIF4A2	0	0	0.0061	0.0052	1
EPAS1	0	0	0.0061	0.0052	1
EPCAM	0	0	0.0061	0.0052	1
EPHA7	0	0	0.0061	0.0052	1
EPHB2	0	0	0.0061	0.0052	1
EPOR	0	0	0.0061	0.0052	1
EPPK1	0	0	0.0061	0.0052	1
ERCC4	0	0	0.0061	0.0052	1
ERCC5	0	0	0.0061	0.0052	1
ERG	0	0	0.0061	0.0052	1
ERRFI1	0	0	0.0061	0.0052	1
ETV1	0	0	0.0061	0.0052	1
EZR-ROS1	0	0	0.0061	0.0052	1
F8	0	0	0.0061	0.0052	1
FAM175A	0	0	0.0061	0.0052	1
FANCA	0	0	0.0061	0.0052	1
FANCL	0	0	0.0061	0.0052	1
FAT3	0	0	0.0061	0.0052	1
FCGR3A	0	0	0.0061	0.0052	1
FGF3	0	0	0.0061	0.0052	1
FGFR3-PCDH7(intergenic)	0	0	0.0061	0.0052	1
FLCN	0	0	0.0061	0.0052	1
FLG	0	0	0.0061	0.0052	1
FMN2	0	0	0.0061	0.0052	1
FOXO1	0	0	0.0061	0.0052	1
FYN	0	0	0.0061	0.0052	1
GKN2	0	0	0.0061	0.0052	1
GPR124	0	0	0.0061	0.0052	1
GRM3	0	0	0.0061	0.0052	1
HDAC1	0	0	0.0061	0.0052	1
HECW1	0	0	0.0061	0.0052	1
HIST1H1C	0	0	0.0061	0.0052	1
HIST1H2AG	0	0	0.0061	0.0052	1
HIST1H2AL	0	0	0.0061	0.0052	1
HIST1H2BC	0	0	0.0061	0.0052	1
HIST1H2BK	0	0	0.0061	0.0052	1
HMCN1	0	0	0.0061	0.0052	1
HOXA11	0	0	0.0061	0.0052	1
IDH1	0	0	0.0061	0.0052	1
IFITM3	0	0	0.0061	0.0052	1
IKBKE	0	0	0.0061	0.0052	1
IKZF1	0	0	0.0061	0.0052	1
IL21R	0	0	0.0061	0.0052	1
IL6ST	0	0	0.0061	0.0052	1
ING1	0	0	0.0061	0.0052	1
IRF2	0	0	0.0061	0.0052	1
IRS2	0	0	0.0061	0.0052	1
ITGA8-MN1	0	0	0.0061	0.0052	1
ITK	0	0	0.0061	0.0052	1
KAT6A	0	0	0.0061	0.0052	1
KDM5A	0	0	0.0061	0.0052	1
KDM6A	0	0	0.0061	0.0052	1
KIT	0	0	0.0061	0.0052	1
KRTAP5-5	0	0	0.0061	0.0052	1
MEF2B	0	0	0.0061	0.0052	1
MEN1	0	0	0.0061	0.0052	1
MLH1	0	0	0.0061	0.0052	1
MNDA	0	0	0.0061	0.0052	1
MPL	0	0	0.0061	0.0052	1
MS4A1	0	0	0.0061	0.0052	1
MSH3	0	0	0.0061	0.0052	1
MST1R	0	0	0.0061	0.0052	1
MYD88	0	0	0.0061	0.0052	1
N6AMT1(intergenic)-RAF1	0	0	0.0061	0.0052	1
NR1I2	0	0	0.0061	0.0052	1
NRXN1	0	0	0.0061	0.0052	1
OR4A15	0	0	0.0061	0.0052	1
OR4C6	0	0	0.0061	0.0052	1
OR5L2	0	0	0.0061	0.0052	1
P2RY8	0	0	0.0061	0.0052	1
PABPC3	0	0	0.0061	0.0052	1
PAK3	0	0	0.0061	0.0052	1
PARK2	0	0	0.0061	0.0052	1
PARP1	0	0	0.0061	0.0052	1
PDCD1	0	0	0.0061	0.0052	1
PDCD11	0	0	0.0061	0.0052	1
PIK3CB	0	0	0.0061	0.0052	1
POLD1	0	0	0.0061	0.0052	1
POLE	0	0	0.0061	0.0052	1
PPM1D	0	0	0.0061	0.0052	1
PRDM1	0	0	0.0061	0.0052	1
PRDM16	0	0	0.0061	0.0052	1
PREX2	0	0	0.0061	0.0052	1
PROCR-PCK1	0	0	0.0061	0.0052	1
PTCH1	0	0	0.0061	0.0052	1
PTCH2	0	0	0.0061	0.0052	1
PTPRT	0	0	0.0061	0.0052	1
RAD51D	0	0	0.0061	0.0052	1
RAD54L	0	0	0.0061	0.0052	1
RAF1	0	0	0.0061	0.0052	1
RECQL4	0	0	0.0061	0.0052	1
RINT1	0	0	0.0061	0.0052	1
RIT1	0	0	0.0061	0.0052	1
RNASEL	0	0	0.0061	0.0052	1
ROS1-SLC35F1	0	0	0.0061	0.0052	1
RPGR	0	0	0.0061	0.0052	1
RSPO2	0	0	0.0061	0.0052	1
RSPO3	0	0	0.0061	0.0052	1
SDC4-ROS1	0	0	0.0061	0.0052	1
SDHA	0	0	0.0061	0.0052	1
SEC31A	0	0	0.0061	0.0052	1
SEMA3A	0	0	0.0061	0.0052	1
SERPINB3	0	0	0.0061	0.0052	1
SERPINB4	0	0	0.0061	0.0052	1
SF3B1	0	0	0.0061	0.0052	1
SLC22A2	0	0	0.0061	0.0052	1
SLC34A2	0	0	0.0061	0.0052	1
SLC34A2-ROS1	0	0	0.0061	0.0052	1
SNTG1	0	0	0.0061	0.0052	1
SOCS1	0	0	0.0061	0.0052	1
SOX9	0	0	0.0061	0.0052	1
SRC	0	0	0.0061	0.0052	1
TAF1	0	0	0.0061	0.0052	1
TCEB1	0	0	0.0061	0.0052	1
TJP1	0	0	0.0061	0.0052	1
TNFSF11	0	0	0.0061	0.0052	1
TNN	0	0	0.0061	0.0052	1
TNPO1	0	0	0.0061	0.0052	1
TOP1	0	0	0.0061	0.0052	1
TP63	0	0	0.0061	0.0052	1
TSC2	0	0	0.0061	0.0052	1
USP8	0	0	0.0061	0.0052	1
WT1	0	0	0.0061	0.0052	1
XRCC1	0	0	0.0061	0.0052	1
ZC3H11A	0	0	0.0061	0.0052	1
ZIC3	0	0	0.0061	0.0052	1
ZNF804B	0	0	0.0061	0.0052	1

## Sheet: S3F
Table S3F. Gene mutation landscape in sMPLC patients--Gender Oriented
Gene	Female (%, n=212*)	Male (%, n=83*)	cohort	p-value	*, nodule number
PTPRD	0.0047	0.083	0.027	0.00072
STK11	0.0047	0.071	0.023	0.0024
ATM	0.0093	0.083	0.03	0.0025
LRP1B	0.023	0.095	0.044	0.011
EGFR	0.63	0.48	0.59	0.018
CDK8	0	0.036	0.01	0.022
EPHB2	0	0.036	0.01	0.022
KIT	0	0.036	0.01	0.022
POT1	0	0.036	0.01	0.022
FLT4	0.0047	0.048	0.017	0.023
HGF	0.0047	0.048	0.017	0.023
PIK3CG	0.0047	0.048	0.017	0.023
KRAS	0.061	0.14	0.084	0.034
MED12	0.093	0.024	0.074	0.047
MLL3	0.0093	0.048	0.02	0.055
ABL1	0.0047	0.036	0.013	0.069
BRIP1	0.0047	0.036	0.013	0.069
NOTCH2	0.0047	0.036	0.013	0.069
RINT1	0.0047	0.036	0.013	0.069
TP53	0.098	0.18	0.12	0.074
ABCA13	0	0.024	0.0067	0.079
AXIN2	0	0.024	0.0067	0.079
BCL10	0	0.024	0.0067	0.079
BRD2	0	0.024	0.0067	0.079
CDKN1A	0	0.024	0.0067	0.079
EPHA3	0	0.024	0.0067	0.079
ERG	0	0.024	0.0067	0.079
EXT2	0	0.024	0.0067	0.079
FGFR1	0	0.024	0.0067	0.079
FOXA1	0	0.024	0.0067	0.079
HNF1A	0	0.024	0.0067	0.079
JAK2	0	0.024	0.0067	0.079
KDM5C	0	0.024	0.0067	0.079
MAP2K2	0	0.024	0.0067	0.079
MAP3K13	0	0.024	0.0067	0.079
NTRK1	0	0.024	0.0067	0.079
NTRK2	0	0.024	0.0067	0.079
POLE	0	0.024	0.0067	0.079
TGFBR2	0	0.024	0.0067	0.079
TP63	0	0.024	0.0067	0.079
TRIO	0	0.024	0.0067	0.079
TSHZ3	0	0.024	0.0067	0.079
TUBA3C	0	0.024	0.0067	0.079
EPHA5	0.014	0.048	0.023	0.1
FAT2	0.014	0.048	0.023	0.1
NF1	0.019	0.06	0.03	0.12
ATR	0.0093	0.036	0.017	0.14
CDK4	0.0093	0.036	0.017	0.14
CDKN2A	0.0093	0.036	0.017	0.14
PTPN11	0.0093	0.036	0.017	0.14
FAT1	0.023	0.06	0.034	0.15
TSC1	0.028	0	0.02	0.19
BARD1	0.0047	0.024	0.01	0.19
CDC73	0.0047	0.024	0.01	0.19
CTNNA1	0.0047	0.024	0.01	0.19
DDR2	0.0047	0.024	0.01	0.19
EPAS1	0.0047	0.024	0.01	0.19
FANCM	0.0047	0.024	0.01	0.19
NSD1	0.0047	0.024	0.01	0.19
NTRK3	0.0047	0.024	0.01	0.19
ZFHX3	0.0047	0.024	0.01	0.19
BRAF	0.093	0.14	0.11	0.22
ABCB1	0	0.012	0.0034	0.28
ADAM29	0	0.012	0.0034	0.28
ASXL1	0	0.012	0.0034	0.28
B2M	0	0.012	0.0034	0.28
BCL2L1	0	0.012	0.0034	0.28
BCL3	0	0.012	0.0034	0.28
BCL6	0	0.012	0.0034	0.28
BLM	0	0.012	0.0034	0.28
CARD11	0	0.012	0.0034	0.28
CCND1	0	0.012	0.0034	0.28
CCND2	0	0.012	0.0034	0.28
CD22	0	0.012	0.0034	0.28
CD274	0	0.012	0.0034	0.28
CDH1	0	0.012	0.0034	0.28
CDH11	0	0.012	0.0034	0.28
CDK13	0	0.012	0.0034	0.28
CHD8	0	0.012	0.0034	0.28
CNTN5	0	0.012	0.0034	0.28
COL5A1	0	0.012	0.0034	0.28
CTNNA2	0	0.012	0.0034	0.28
CYP2C19	0	0.012	0.0034	0.28
DAXX	0	0.012	0.0034	0.28
DCC	0	0.012	0.0034	0.28
EPC1	0	0.012	0.0034	0.28
ESR1	0	0.012	0.0034	0.28
FANCC	0	0.012	0.0034	0.28
FANCL	0	0.012	0.0034	0.28
FGF12	0	0.012	0.0034	0.28
FLCN	0	0.012	0.0034	0.28
FOXP1	0	0.012	0.0034	0.28
GABRA6	0	0.012	0.0034	0.28
HDAC1	0	0.012	0.0034	0.28
HIST1H1E	0	0.012	0.0034	0.28
HIST1H2BO	0	0.012	0.0034	0.28
IGF1R	0	0.012	0.0034	0.28
IKZF1	0	0.012	0.0034	0.28
IL21R	0	0.012	0.0034	0.28
IRF2	0	0.012	0.0034	0.28
JAK1	0	0.012	0.0034	0.28
KDR	0	0.012	0.0034	0.28
KEAP1	0	0.012	0.0034	0.28
KEL	0	0.012	0.0034	0.28
LEF1	0	0.012	0.0034	0.28
LRP4	0	0.012	0.0034	0.28
MAF	0	0.012	0.0034	0.28
MAP2K4	0	0.012	0.0034	0.28
MECOM	0	0.012	0.0034	0.28
MITF	0	0.012	0.0034	0.28
MMP2	0	0.012	0.0034	0.28
MPL	0	0.012	0.0034	0.28
MSH2	0	0.012	0.0034	0.28
MYD88	0	0.012	0.0034	0.28
NF2	0	0.012	0.0034	0.28
NFE2L2	0	0.012	0.0034	0.28
NKX2-1	0	0.012	0.0034	0.28
NRXN1	0	0.012	0.0034	0.28
OR11G2	0	0.012	0.0034	0.28
OR4C6	0	0.012	0.0034	0.28
PARK2	0	0.012	0.0034	0.28
PAX5	0	0.012	0.0034	0.28
PIK3R1	0	0.012	0.0034	0.28
PIK3R3	0	0.012	0.0034	0.28
PKHD1	0	0.012	0.0034	0.28
PLXNB2	0	0.012	0.0034	0.28
PMS2	0	0.012	0.0034	0.28
PPP1R17	0	0.012	0.0034	0.28
PPP2R1A	0	0.012	0.0034	0.28
PRDM1	0	0.012	0.0034	0.28
PRKAR1A	0	0.012	0.0034	0.28
PRKCB	0	0.012	0.0034	0.28
PTCH1	0	0.012	0.0034	0.28
PTPRB	0	0.012	0.0034	0.28
PTPRT	0	0.012	0.0034	0.28
RAD50	0	0.012	0.0034	0.28
RELN	0	0.012	0.0034	0.28
RNASEL	0	0.012	0.0034	0.28
ROBO2	0	0.012	0.0034	0.28
RYR1	0	0.012	0.0034	0.28
SGCZ	0	0.012	0.0034	0.28
SMO	0	0.012	0.0034	0.28
SOX9	0	0.012	0.0034	0.28
TMPRSS2	0	0.012	0.0034	0.28
WNT5A	0	0.012	0.0034	0.28
WT1	0	0.012	0.0034	0.28
XPO1	0	0.012	0.0034	0.28
ZMAT3	0	0.012	0.0034	0.28
PIK3CA	0.042	0.012	0.034	0.29
APC	0.0093	0.024	0.013	0.32
ERBB4	0.0093	0.024	0.013	0.32
EXT1	0.0093	0.024	0.013	0.32
MST1R	0.0093	0.024	0.013	0.32
NBN	0.0093	0.024	0.013	0.32
PDGFRA	0.0093	0.024	0.013	0.32
RET	0.0093	0.024	0.013	0.32
ROS1	0.0093	0.024	0.013	0.32
RECQL4	0.023	0	0.017	0.33
BRCA2	0.014	0.036	0.02	0.36
PCK1	0.019	0.036	0.023	0.41
ACIN1	0.0047	0.012	0.0067	0.48
ADCY1	0.0047	0.012	0.0067	0.48
ALK	0.0047	0.012	0.0067	0.48
C11orf30	0.0047	0.012	0.0067	0.48
CSF1R	0.0047	0.012	0.0067	0.48
CUL3	0.0047	0.012	0.0067	0.48
CYLD	0.0047	0.012	0.0067	0.48
EPHB1	0.0047	0.012	0.0067	0.48
ERBB3	0.0047	0.012	0.0067	0.48
FGF23	0.0047	0.012	0.0067	0.48
GATA3	0.0047	0.012	0.0067	0.48
GRM3	0.0047	0.012	0.0067	0.48
IFITM3	0.0047	0.012	0.0067	0.48
IKBKE	0.0047	0.012	0.0067	0.48
IL7R	0.0047	0.012	0.0067	0.48
IRS2	0.0047	0.012	0.0067	0.48
JAK3	0.0047	0.012	0.0067	0.48
KDM6A	0.0047	0.012	0.0067	0.48
MEF2B	0.0047	0.012	0.0067	0.48
MEN1	0.0047	0.012	0.0067	0.48
NOTCH1	0.0047	0.012	0.0067	0.48
PBRM1	0.0047	0.012	0.0067	0.48
PDK1	0.0047	0.012	0.0067	0.48
PIK3CB	0.0047	0.012	0.0067	0.48
POLD1	0.0047	0.012	0.0067	0.48
RAD54L	0.0047	0.012	0.0067	0.48
TGFBR1	0.0047	0.012	0.0067	0.48
TMEM127	0.0047	0.012	0.0067	0.48
TOP2A	0.0047	0.012	0.0067	0.48
UGT1A1	0.0047	0.012	0.0067	0.48
WRN	0.0047	0.012	0.0067	0.48
RBM10	0.11	0.14	0.12	0.55
RARA	0.014	0	0.01	0.56
SOCS1	0.014	0	0.01	0.56
SDHA	0.019	0	0.013	0.58
MAP2K1	0.065	0.083	0.07	0.62
ARID2	0.014	0.024	0.017	0.62
FLT3	0.014	0.024	0.017	0.62
MAP3K1	0.014	0.024	0.017	0.62
MTOR	0.014	0.024	0.017	0.62
SLX4	0.014	0.024	0.017	0.62
TSC2	0.014	0.024	0.017	0.62
IFNG	0.019	0.024	0.02	0.68
SETD2	0.023	0.036	0.027	0.69
CTNNB1	0.037	0.024	0.034	0.73
ERBB2	0.11	0.12	0.11	0.84
MYC	0.033	0.036	0.034	1
MLL2	0.028	0.024	0.027	1
PTEN	0.028	0.024	0.027	1
MDM2	0.023	0.024	0.023	1
PDGFRB	0.023	0.024	0.023	1
ATRX	0.023	0.012	0.02	1
ARAF	0.019	0.012	0.017	1
ARID1A	0.019	0.012	0.017	1
ARID1B	0.019	0.012	0.017	1
BCOR	0.019	0.012	0.017	1
BRCA1	0.019	0.012	0.017	1
KIF5B-RET	0.019	0.012	0.017	1
MLL	0.019	0.012	0.017	1
CREBBP	0.014	0.012	0.013	1
FBXW7	0.014	0.012	0.013	1
GRIN2A	0.014	0.012	0.013	1
STAG2	0.014	0.012	0.013	1
ZFP36L1	0.014	0.012	0.013	1
ABCC11	0.0093	0.012	0.01	1
AXIN1	0.0093	0.012	0.01	1
CBL	0.0093	0.012	0.01	1
EP300	0.0093	0.012	0.01	1
FLT1	0.0093	0.012	0.01	1
HDAC4	0.0093	0.012	0.01	1
INPP4B	0.0093	0.012	0.01	1
MET	0.0093	0.012	0.01	1
MSH6	0.0093	0.012	0.01	1
PTCH2	0.0093	0.012	0.01	1
RB1	0.0093	0.012	0.01	1
RICTOR	0.0093	0.012	0.01	1
SMAD4	0.0093	0.012	0.01	1
SMARCA4	0.0093	0.012	0.01	1
TBX3	0.0093	0.012	0.01	1
U2AF1	0.0093	0.012	0.01	1
AKT1	0.0093	0	0.0067	1
BMPR1A	0.0093	0	0.0067	1
CDH23	0.0093	0	0.0067	1
EML4-ALK	0.0093	0	0.0067	1
EPHB6	0.0093	0	0.0067	1
FCRL4	0.0093	0	0.0067	1
FGFR3	0.0093	0	0.0067	1
FMR1	0.0093	0	0.0067	1
MDM4	0.0093	0	0.0067	1
NFKBIA	0.0093	0	0.0067	1
RPTOR	0.0093	0	0.0067	1
SMAD2	0.0093	0	0.0067	1
SMARCB1	0.0093	0	0.0067	1
TET2	0.0093	0	0.0067	1
TNFRSF14	0.0093	0	0.0067	1
ACACA	0.0047	0	0.0034	1
ACTG1	0.0047	0	0.0034	1
ANKRD30A	0.0047	0	0.0034	1
AR	0.0047	0	0.0034	1
ARID5B	0.0047	0	0.0034	1
AURKA	0.0047	0	0.0034	1
BAP1	0.0047	0	0.0034	1
BCL2A1	0.0047	0	0.0034	1
BRD4	0.0047	0	0.0034	1
C1QA	0.0047	0	0.0034	1
CASP8	0.0047	0	0.0034	1
CCNB3	0.0047	0	0.0034	1
CCNE1	0.0047	0	0.0034	1
CD74-ROS1	0.0047	0	0.0034	1
CDH18	0.0047	0	0.0034	1
CDK12	0.0047	0	0.0034	1
CDKN2B	0.0047	0	0.0034	1
CEBPA	0.0047	0	0.0034	1
CHD4	0.0047	0	0.0034	1
CIC	0.0047	0	0.0034	1
CNOT4	0.0047	0	0.0034	1
COBL-BRAF	0.0047	0	0.0034	1
COL5A3	0.0047	0	0.0034	1
CRLF2	0.0047	0	0.0034	1
CSF3R	0.0047	0	0.0034	1
DIAPH1	0.0047	0	0.0034	1
DNMT3A	0.0047	0	0.0034	1
DOT1L	0.0047	0	0.0034	1
DUSP22	0.0047	0	0.0034	1
EEF1A1	0.0047	0	0.0034	1
EPPK1	0.0047	0	0.0034	1
ERCC1	0.0047	0	0.0034	1
ERCC4	0.0047	0	0.0034	1
ETV6	0.0047	0	0.0034	1
EZH2	0.0047	0	0.0034	1
FAM123B	0.0047	0	0.0034	1
FANCA	0.0047	0	0.0034	1
FGFR4	0.0047	0	0.0034	1
FH	0.0047	0	0.0034	1
FMN2	0.0047	0	0.0034	1
FOXL2	0.0047	0	0.0034	1
GAB2	0.0047	0	0.0034	1
GATA1	0.0047	0	0.0034	1
GLB1L3	0.0047	0	0.0034	1
GLI2	0.0047	0	0.0034	1
GNAS	0.0047	0	0.0034	1
GOPC-ROS1	0.0047	0	0.0034	1
HCLS1	0.0047	0	0.0034	1
HSD3B1	0.0047	0	0.0034	1
IDH1	0.0047	0	0.0034	1
IGF2	0.0047	0	0.0034	1
IMPG1	0.0047	0	0.0034	1
ING1	0.0047	0	0.0034	1
JUN	0.0047	0	0.0034	1
KCNJ5	0.0047	0	0.0034	1
KCNQ2	0.0047	0	0.0034	1
LPP	0.0047	0	0.0034	1
LRP2	0.0047	0	0.0034	1
MAD1L1	0.0047	0	0.0034	1
MCL1	0.0047	0	0.0034	1
MLLT3	0.0047	0	0.0034	1
MRE11A	0.0047	0	0.0034	1
MSH3	0.0047	0	0.0034	1
MUTYH	0.0047	0	0.0034	1
MYCL1	0.0047	0	0.0034	1
NAV3	0.0047	0	0.0034	1
NCOR1	0.0047	0	0.0034	1
NOTCH3	0.0047	0	0.0034	1
NOTCH4	0.0047	0	0.0034	1
NPM1	0.0047	0	0.0034	1
NQO1	0.0047	0	0.0034	1
NTHL1	0.0047	0	0.0034	1
PAK3	0.0047	0	0.0034	1
PARP1	0.0047	0	0.0034	1
PDGFRA-chr4 54710168	0.0047	0	0.0034	1
PLCG1	0.0047	0	0.0034	1
PLCG2	0.0047	0	0.0034	1
PRKAA1	0.0047	0	0.0034	1
RAB35	0.0047	0	0.0034	1
RAD21	0.0047	0	0.0034	1
RAD51B	0.0047	0	0.0034	1
RAF1	0.0047	0	0.0034	1
RECQL	0.0047	0	0.0034	1
ROCK1	0.0047	0	0.0034	1
RUNX1	0.0047	0	0.0034	1
RYR2	0.0047	0	0.0034	1
SERPINB4	0.0047	0	0.0034	1
SETBP1	0.0047	0	0.0034	1
SLC34A2	0.0047	0	0.0034	1
SOX2	0.0047	0	0.0034	1
SRC	0.0047	0	0.0034	1
STAT3	0.0047	0	0.0034	1
SYK	0.0047	0	0.0034	1
TCF7L2	0.0047	0	0.0034	1
TFE3	0.0047	0	0.0034	1
TP73	0.0047	0	0.0034	1
TRAF7	0.0047	0	0.0034	1
TSHR	0.0047	0	0.0034	1
TUBB3	0.0047	0	0.0034	1
UMPS	0.0047	0	0.0034	1
WHSC1	0.0047	0	0.0034	1
XIAP	0.0047	0	0.0034	1
XRCC3	0.0047	0	0.0034	1
ZNF384	0.0047	0	0.0034	1

## Sheet: S3G
Table S3G. Gene mutation landscape in sMPLC patients--Age Oriented
Gene	<40 years old (%, n=12*)	40-60 years old (%,n=215*)	>60 years old (%, n=68*)	cohort	p-value	*, nodule number
POT1	0	0	0.044	0.01	0.023
RICTOR	0	0	0.044	0.01	0.023
SLX4	0.077	0.0046	0.044	0.017	0.025
LRP1B	0	0.028	0.1	0.044	0.039
KCNQ2	0.077	0	0	0.0034	0.044
NOTCH4	0.077	0	0	0.0034	0.044
XRCC3	0.077	0	0	0.0034	0.044
ERBB2	0.15	0.13	0.044	0.11	0.066
CREBBP	0	0.0046	0.044	0.013	0.068
BRCA1	0.077	0.0092	0.029	0.017	0.071
CDK4	0.077	0.0092	0.029	0.017	0.071
ABCA13	0	0	0.029	0.0067	0.073
ALK	0	0	0.029	0.0067	0.073
CDKN1A	0	0	0.029	0.0067	0.073
IL7R	0	0	0.029	0.0067	0.073
IRS2	0	0	0.029	0.0067	0.073
TGFBR1	0	0	0.029	0.0067	0.073
TNFRSF14	0	0	0.029	0.0067	0.073
TOP2A	0	0	0.029	0.0067	0.073
RBM10	0	0.11	0.19	0.12	0.077
EPHA5	0	0.014	0.059	0.023	0.11
STK11	0	0.014	0.059	0.023	0.11
KIF5B-RET	0.077	0.018	0	0.017	0.13
PDGFRA	0.077	0.0092	0.015	0.013	0.13
FLT1	0.077	0.0092	0	0.01	0.14
EPHB6	0.077	0.0046	0	0.0067	0.14
KDM6A	0.077	0.0046	0	0.0067	0.14
TP53	0	0.11	0.18	0.12	0.18
MAP3K1	0	0.0092	0.044	0.017	0.19
PTPN11	0	0.0092	0.044	0.017	0.19
PTPRD	0	0.018	0.059	0.027	0.2
APC	0.077	0.014	0	0.013	0.2
KRAS	0	0.074	0.13	0.084	0.21
PIK3CA	0	0.046	0	0.034	0.21
MED12	0.077	0.088	0.029	0.074	0.23
CDK8	0	0.0046	0.029	0.01	0.25
MET	0	0.0046	0.029	0.01	0.25
RARA	0	0.0046	0.029	0.01	0.25
SOCS1	0	0.0046	0.029	0.01	0.25
ARID1B	0.077	0.014	0.015	0.017	0.27
ADAM29	0	0	0.015	0.0034	0.27
ASXL1	0	0	0.015	0.0034	0.27
BCL2A1	0	0	0.015	0.0034	0.27
BCL2L1	0	0	0.015	0.0034	0.27
BCL6	0	0	0.015	0.0034	0.27
BRD4	0	0	0.015	0.0034	0.27
CARD11	0	0	0.015	0.0034	0.27
CCND1	0	0	0.015	0.0034	0.27
CCND2	0	0	0.015	0.0034	0.27
CEBPA	0	0	0.015	0.0034	0.27
CHD4	0	0	0.015	0.0034	0.27
CHD8	0	0	0.015	0.0034	0.27
COL5A1	0	0	0.015	0.0034	0.27
CYP2C19	0	0	0.015	0.0034	0.27
DNMT3A	0	0	0.015	0.0034	0.27
DOT1L	0	0	0.015	0.0034	0.27
DUSP22	0	0	0.015	0.0034	0.27
EPC1	0	0	0.015	0.0034	0.27
EPPK1	0	0	0.015	0.0034	0.27
EZH2	0	0	0.015	0.0034	0.27
FAM123B	0	0	0.015	0.0034	0.27
FANCL	0	0	0.015	0.0034	0.27
FGFR4	0	0	0.015	0.0034	0.27
FLCN	0	0	0.015	0.0034	0.27
FOXL2	0	0	0.015	0.0034	0.27
GLB1L3	0	0	0.015	0.0034	0.27
HIST1H2BO	0	0	0.015	0.0034	0.27
IL21R	0	0	0.015	0.0034	0.27
IRF2	0	0	0.015	0.0034	0.27
JAK1	0	0	0.015	0.0034	0.27
JUN	0	0	0.015	0.0034	0.27
KDR	0	0	0.015	0.0034	0.27
KEAP1	0	0	0.015	0.0034	0.27
LEF1	0	0	0.015	0.0034	0.27
MAP2K4	0	0	0.015	0.0034	0.27
MCL1	0	0	0.015	0.0034	0.27
MSH2	0	0	0.015	0.0034	0.27
MYCL1	0	0	0.015	0.0034	0.27
NAV3	0	0	0.015	0.0034	0.27
NFE2L2	0	0	0.015	0.0034	0.27
OR11G2	0	0	0.015	0.0034	0.27
PAK3	0	0	0.015	0.0034	0.27
PIK3R1	0	0	0.015	0.0034	0.27
PIK3R3	0	0	0.015	0.0034	0.27
PLXNB2	0	0	0.015	0.0034	0.27
PPP2R1A	0	0	0.015	0.0034	0.27
PRKAA1	0	0	0.015	0.0034	0.27
PRKCB	0	0	0.015	0.0034	0.27
PTCH1	0	0	0.015	0.0034	0.27
RAD50	0	0	0.015	0.0034	0.27
RAD51B	0	0	0.015	0.0034	0.27
ROBO2	0	0	0.015	0.0034	0.27
SRC	0	0	0.015	0.0034	0.27
TMPRSS2	0	0	0.015	0.0034	0.27
TP73	0	0	0.015	0.0034	0.27
TSHR	0	0	0.015	0.0034	0.27
WNT5A	0	0	0.015	0.0034	0.27
XPO1	0	0	0.015	0.0034	0.27
ZNF384	0	0	0.015	0.0034	0.27
MLL2	0	0.037	0	0.027	0.28
EGFR	0.69	0.56	0.65	0.59	0.37
ABL1	0	0.0092	0.029	0.013	0.37
EXT1	0	0.0092	0.029	0.013	0.37
NBN	0	0.0092	0.029	0.013	0.37
NOTCH2	0	0.0092	0.029	0.013	0.37
SDHA	0	0.0092	0.029	0.013	0.37
BRD2	0	0.0046	0.015	0.0067	0.47
CSF1R	0	0.0046	0.015	0.0067	0.47
CUL3	0	0.0046	0.015	0.0067	0.47
CYLD	0	0.0046	0.015	0.0067	0.47
EPHA3	0	0.0046	0.015	0.0067	0.47
EPHB1	0	0.0046	0.015	0.0067	0.47
ERBB3	0	0.0046	0.015	0.0067	0.47
FGFR1	0	0.0046	0.015	0.0067	0.47
FOXA1	0	0.0046	0.015	0.0067	0.47
GATA3	0	0.0046	0.015	0.0067	0.47
GRM3	0	0.0046	0.015	0.0067	0.47
IFITM3	0	0.0046	0.015	0.0067	0.47
IKBKE	0	0.0046	0.015	0.0067	0.47
JAK2	0	0.0046	0.015	0.0067	0.47
JAK3	0	0.0046	0.015	0.0067	0.47
MAP2K2	0	0.0046	0.015	0.0067	0.47
MEN1	0	0.0046	0.015	0.0067	0.47
NTRK1	0	0.0046	0.015	0.0067	0.47
PDK1	0	0.0046	0.015	0.0067	0.47
POLE	0	0.0046	0.015	0.0067	0.47
SMARCB1	0	0.0046	0.015	0.0067	0.47
TMEM127	0	0.0046	0.015	0.0067	0.47
TUBA3C	0	0.0046	0.015	0.0067	0.47
UGT1A1	0	0.0046	0.015	0.0067	0.47
WRN	0	0.0046	0.015	0.0067	0.47
CDKN2A	0	0.014	0.029	0.017	0.48
FLT3	0	0.014	0.029	0.017	0.48
MLL	0	0.014	0.029	0.017	0.48
MAP2K1	0	0.083	0.044	0.07	0.5
MLL3	0	0.028	0	0.02	0.5
FAT2	0	0.018	0.044	0.023	0.54
PDGFRB	0	0.018	0.044	0.023	0.54
SETD2	0	0.023	0.044	0.027	0.58
ABCC11	0	0.0092	0.015	0.01	0.62
AXIN1	0	0.0092	0.015	0.01	0.62
DDR2	0	0.0092	0.015	0.01	0.62
EP300	0	0.0092	0.015	0.01	0.62
EPAS1	0	0.0092	0.015	0.01	0.62
EPHB2	0	0.0092	0.015	0.01	0.62
FANCM	0	0.0092	0.015	0.01	0.62
HDAC4	0	0.0092	0.015	0.01	0.62
INPP4B	0	0.0092	0.015	0.01	0.62
KIT	0	0.0092	0.015	0.01	0.62
NTRK3	0	0.0092	0.015	0.01	0.62
PTCH2	0	0.0092	0.015	0.01	0.62
RB1	0	0.0092	0.015	0.01	0.62
SMAD4	0	0.0092	0.015	0.01	0.62
SMARCA4	0	0.0092	0.015	0.01	0.62
TBX3	0	0.0092	0.015	0.01	0.62
U2AF1	0	0.0092	0.015	0.01	0.62
ZFHX3	0	0.0092	0.015	0.01	0.62
GRIN2A	0	0.018	0	0.013	0.65
STAG2	0	0.018	0	0.013	0.65
ARID1A	0	0.023	0	0.017	0.68
TSC2	0	0.023	0	0.017	0.68
ATRX	0	0.018	0.029	0.02	0.72
IFNG	0	0.018	0.029	0.02	0.72
MDM2	0	0.023	0.029	0.023	0.76
PCK1	0	0.023	0.029	0.023	0.76
PTEN	0	0.032	0.015	0.027	0.78
MYC	0	0.032	0.044	0.034	0.81
BRAF	0.077	0.11	0.1	0.11	1
CTNNB1	0	0.037	0.029	0.034	1
FAT1	0	0.037	0.029	0.034	1
ATM	0	0.032	0.029	0.03	1
NF1	0	0.032	0.029	0.03	1
BRCA2	0	0.023	0.015	0.02	1
TSC1	0	0.023	0.015	0.02	1
ARAF	0	0.018	0.015	0.017	1
ARID2	0	0.018	0.015	0.017	1
ATR	0	0.018	0.015	0.017	1
BCOR	0	0.018	0.015	0.017	1
FLT4	0	0.018	0.015	0.017	1
HGF	0	0.018	0.015	0.017	1
MTOR	0	0.018	0.015	0.017	1
PIK3CG	0	0.018	0.015	0.017	1
RECQL4	0	0.018	0.015	0.017	1
BRIP1	0	0.014	0.015	0.013	1
ERBB4	0	0.014	0.015	0.013	1
FBXW7	0	0.014	0.015	0.013	1
MST1R	0	0.014	0.015	0.013	1
RET	0	0.014	0.015	0.013	1
RINT1	0	0.014	0.015	0.013	1
ROS1	0	0.014	0.015	0.013	1
ZFP36L1	0	0.014	0.015	0.013	1
BARD1	0	0.014	0	0.01	1
CBL	0	0.014	0	0.01	1
CDC73	0	0.014	0	0.01	1
CTNNA1	0	0.014	0	0.01	1
MSH6	0	0.014	0	0.01	1
NSD1	0	0.014	0	0.01	1
ACIN1	0	0.0092	0	0.0067	1
ADCY1	0	0.0092	0	0.0067	1
AKT1	0	0.0092	0	0.0067	1
AXIN2	0	0.0092	0	0.0067	1
BCL10	0	0.0092	0	0.0067	1
BMPR1A	0	0.0092	0	0.0067	1
C11orf30	0	0.0092	0	0.0067	1
CDH23	0	0.0092	0	0.0067	1
EML4-ALK	0	0.0092	0	0.0067	1
ERG	0	0.0092	0	0.0067	1
EXT2	0	0.0092	0	0.0067	1
FCRL4	0	0.0092	0	0.0067	1
FGF23	0	0.0092	0	0.0067	1
FGFR3	0	0.0092	0	0.0067	1
FMR1	0	0.0092	0	0.0067	1
HNF1A	0	0.0092	0	0.0067	1
KDM5C	0	0.0092	0	0.0067	1
MAP3K13	0	0.0092	0	0.0067	1
MDM4	0	0.0092	0	0.0067	1
MEF2B	0	0.0092	0	0.0067	1
NFKBIA	0	0.0092	0	0.0067	1
NOTCH1	0	0.0092	0	0.0067	1
NTRK2	0	0.0092	0	0.0067	1
PBRM1	0	0.0092	0	0.0067	1
PIK3CB	0	0.0092	0	0.0067	1
POLD1	0	0.0092	0	0.0067	1
RAD54L	0	0.0092	0	0.0067	1
RPTOR	0	0.0092	0	0.0067	1
SMAD2	0	0.0092	0	0.0067	1
TET2	0	0.0092	0	0.0067	1
TGFBR2	0	0.0092	0	0.0067	1
TP63	0	0.0092	0	0.0067	1
TRIO	0	0.0092	0	0.0067	1
TSHZ3	0	0.0092	0	0.0067	1
ABCB1	0	0.0046	0	0.0034	1
ACACA	0	0.0046	0	0.0034	1
ACTG1	0	0.0046	0	0.0034	1
ANKRD30A	0	0.0046	0	0.0034	1
AR	0	0.0046	0	0.0034	1
ARID5B	0	0.0046	0	0.0034	1
AURKA	0	0.0046	0	0.0034	1
B2M	0	0.0046	0	0.0034	1
BAP1	0	0.0046	0	0.0034	1
BCL3	0	0.0046	0	0.0034	1
BLM	0	0.0046	0	0.0034	1
C1QA	0	0.0046	0	0.0034	1
CASP8	0	0.0046	0	0.0034	1
CCNB3	0	0.0046	0	0.0034	1
CCNE1	0	0.0046	0	0.0034	1
CD22	0	0.0046	0	0.0034	1
CD274	0	0.0046	0	0.0034	1
CD74-ROS1	0	0.0046	0	0.0034	1
CDH1	0	0.0046	0	0.0034	1
CDH11	0	0.0046	0	0.0034	1
CDH18	0	0.0046	0	0.0034	1
CDK12	0	0.0046	0	0.0034	1
CDK13	0	0.0046	0	0.0034	1
CDKN2B	0	0.0046	0	0.0034	1
CIC	0	0.0046	0	0.0034	1
CNOT4	0	0.0046	0	0.0034	1
CNTN5	0	0.0046	0	0.0034	1
COBL-BRAF	0	0.0046	0	0.0034	1
COL5A3	0	0.0046	0	0.0034	1
CRLF2	0	0.0046	0	0.0034	1
CSF3R	0	0.0046	0	0.0034	1
CTNNA2	0	0.0046	0	0.0034	1
DAXX	0	0.0046	0	0.0034	1
DCC	0	0.0046	0	0.0034	1
DIAPH1	0	0.0046	0	0.0034	1
EEF1A1	0	0.0046	0	0.0034	1
ERCC1	0	0.0046	0	0.0034	1
ERCC4	0	0.0046	0	0.0034	1
ESR1	0	0.0046	0	0.0034	1
ETV6	0	0.0046	0	0.0034	1
FANCA	0	0.0046	0	0.0034	1
FANCC	0	0.0046	0	0.0034	1
FGF12	0	0.0046	0	0.0034	1
FH	0	0.0046	0	0.0034	1
FMN2	0	0.0046	0	0.0034	1
FOXP1	0	0.0046	0	0.0034	1
GAB2	0	0.0046	0	0.0034	1
GABRA6	0	0.0046	0	0.0034	1
GATA1	0	0.0046	0	0.0034	1
GLI2	0	0.0046	0	0.0034	1
GNAS	0	0.0046	0	0.0034	1
GOPC-ROS1	0	0.0046	0	0.0034	1
HCLS1	0	0.0046	0	0.0034	1
HDAC1	0	0.0046	0	0.0034	1
HIST1H1E	0	0.0046	0	0.0034	1
HSD3B1	0	0.0046	0	0.0034	1
IDH1	0	0.0046	0	0.0034	1
IGF1R	0	0.0046	0	0.0034	1
IGF2	0	0.0046	0	0.0034	1
IKZF1	0	0.0046	0	0.0034	1
IMPG1	0	0.0046	0	0.0034	1
ING1	0	0.0046	0	0.0034	1
KCNJ5	0	0.0046	0	0.0034	1
KEL	0	0.0046	0	0.0034	1
LPP	0	0.0046	0	0.0034	1
LRP2	0	0.0046	0	0.0034	1
LRP4	0	0.0046	0	0.0034	1
MAD1L1	0	0.0046	0	0.0034	1
MAF	0	0.0046	0	0.0034	1
MECOM	0	0.0046	0	0.0034	1
MITF	0	0.0046	0	0.0034	1
MLLT3	0	0.0046	0	0.0034	1
MMP2	0	0.0046	0	0.0034	1
MPL	0	0.0046	0	0.0034	1
MRE11A	0	0.0046	0	0.0034	1
MSH3	0	0.0046	0	0.0034	1
MUTYH	0	0.0046	0	0.0034	1
MYD88	0	0.0046	0	0.0034	1
NCOR1	0	0.0046	0	0.0034	1
NF2	0	0.0046	0	0.0034	1
NKX2-1	0	0.0046	0	0.0034	1
NOTCH3	0	0.0046	0	0.0034	1
NPM1	0	0.0046	0	0.0034	1
NQO1	0	0.0046	0	0.0034	1
NRXN1	0	0.0046	0	0.0034	1
NTHL1	0	0.0046	0	0.0034	1
OR4C6	0	0.0046	0	0.0034	1
PARK2	0	0.0046	0	0.0034	1
PARP1	0	0.0046	0	0.0034	1
PAX5	0	0.0046	0	0.0034	1
PDGFRA-chr4 54710168	0	0.0046	0	0.0034	1
PKHD1	0	0.0046	0	0.0034	1
PLCG1	0	0.0046	0	0.0034	1
PLCG2	0	0.0046	0	0.0034	1
PMS2	0	0.0046	0	0.0034	1
PPP1R17	0	0.0046	0	0.0034	1
PRDM1	0	0.0046	0	0.0034	1
PRKAR1A	0	0.0046	0	0.0034	1
PTPRB	0	0.0046	0	0.0034	1
PTPRT	0	0.0046	0	0.0034	1
RAB35	0	0.0046	0	0.0034	1
RAD21	0	0.0046	0	0.0034	1
RAF1	0	0.0046	0	0.0034	1
RECQL	0	0.0046	0	0.0034	1
RELN	0	0.0046	0	0.0034	1
RNASEL	0	0.0046	0	0.0034	1
ROCK1	0	0.0046	0	0.0034	1
RUNX1	0	0.0046	0	0.0034	1
RYR1	0	0.0046	0	0.0034	1
RYR2	0	0.0046	0	0.0034	1
SERPINB4	0	0.0046	0	0.0034	1
SETBP1	0	0.0046	0	0.0034	1
SGCZ	0	0.0046	0	0.0034	1
SLC34A2	0	0.0046	0	0.0034	1
SMO	0	0.0046	0	0.0034	1
SOX2	0	0.0046	0	0.0034	1
SOX9	0	0.0046	0	0.0034	1
STAT3	0	0.0046	0	0.0034	1
SYK	0	0.0046	0	0.0034	1
TCF7L2	0	0.0046	0	0.0034	1
TFE3	0	0.0046	0	0.0034	1
TRAF7	0	0.0046	0	0.0034	1
TUBB3	0	0.0046	0	0.0034	1
UMPS	0	0.0046	0	0.0034	1
WHSC1	0	0.0046	0	0.0034	1
WT1	0	0.0046	0	0.0034	1
XIAP	0	0.0046	0	0.0034	1
ZMAT3	0	0.0046	0	0.0034	1

## Sheet: S3H
Table S3H. Gene mutation landscape in sMPLC patients--Nodule size Oriented
Gene	0-1cm (%, n=188*)	1.1-2cm (%, n=84*)	2.1-3cm (%, n=23*)	cohort	p-value	*, nodule number
TP53	0.0425532	0.190476	0.217391	0.0983051	0.0008
MYC	0	0.047619	0.130435	0.0237288	0.00089
STK11	0	0.0238095	0.130435	0.0169492	0.0015
FAT2	0.00531915	0.0238095	0.130435	0.020339	0.0041
MAP3K1	0	0.0238095	0.0869565	0.0135593	0.0046
JAK2	0	0	0.0434783	0.00338983	0.0057
PCK1	0.00531915	0.0238095	0.130435	0.020339	0.0064
BRAF	0.170213	0.047619	0.0869565	0.128814	0.0081
NSD1	0	0.0119048	0.0434783	0.00677966	0.0092
LRP1B	0.0159574	0.047619	0.130435	0.0338983	0.017
CREBBP	0	0.0238095	0.0869565	0.0135593	0.027
AXIN1	0	0.0119048	0.0869565	0.0101695	0.027
INPP4B	0	0.0119048	0.0869565	0.0101695	0.027
SOCS1	0	0.0119048	0.0869565	0.0101695	0.027
ABCB1	0	0	0.0434783	0.00338983	0.027
AURKA	0	0	0.0434783	0.00338983	0.027
CCNB3	0	0	0.0434783	0.00338983	0.027
GAB2	0	0	0.0434783	0.00338983	0.027
GNAS	0	0	0.0434783	0.00338983	0.027
HSD3B1	0	0	0.0434783	0.00338983	0.027
IDH1	0	0	0.0434783	0.00338983	0.027
NPM1	0	0	0.0434783	0.00338983	0.027
ROCK1	0	0	0.0434783	0.00338983	0.027
TFE3	0	0	0.0434783	0.00338983	0.027
ATR	0	0.0238095	0.0869565	0.0135593	0.029
TSC2	0.0212766	0	0.0434783	0.0169492	0.035
MDM4	0	0.0119048	0	0.00338983	0.035
ARAF	0.0265957	0	0	0.0169492	0.051
EGFR	0.430851	0.714286	0.782609	0.538983	0.052
AXIN2	0.00531915	0	0	0.00338983	0.062
NFKBIA	0.00531915	0	0	0.00338983	0.062
POLD1	0.00531915	0	0	0.00338983	0.062
MDM2	0.0159574	0.0238095	0.130435	0.0271186	0.075
MLL	0.00531915	0.0238095	0.0434783	0.0135593	0.082
RECQL4	0.00531915	0.0238095	0.0434783	0.0135593	0.082
ERBB2	0.148936	0.107143	0	0.125424	0.087
CTNNB1	0.0159574	0.047619	0.0434783	0.0271186	0.088
IFNG	0.00531915	0.0238095	0.0869565	0.0169492	0.093
ABL1	0.00531915	0.0119048	0.0869565	0.0135593	0.093
FANCM	0.00531915	0.0119048	0	0.00677966	0.1
RB1	0.00531915	0.0119048	0	0.00677966	0.1
PDGFRA	0	0.035	0	0.0099661	0.11
PIK3CA	0.0319149	0.0238095	0.0869565	0.0338983	0.12
ADAM29	0	0	0.0434783	0.00338983	0.12
BCL2L1	0	0	0.0434783	0.00338983	0.12
CCNE1	0	0	0.0434783	0.00338983	0.12
CD22	0	0	0.0434783	0.00338983	0.12
CHD4	0	0	0.0434783	0.00338983	0.12
COL5A1	0	0	0.0434783	0.00338983	0.12
COL5A3	0	0	0.0434783	0.00338983	0.12
CRLF2	0	0	0.0434783	0.00338983	0.12
CYP2C19	0	0	0.0434783	0.00338983	0.12
DAXX	0	0	0.0434783	0.00338983	0.12
DOT1L	0	0	0.0434783	0.00338983	0.12
ESR1	0	0	0.0434783	0.00338983	0.12
ETV6	0	0	0.0434783	0.00338983	0.12
EZH2	0	0	0.0434783	0.00338983	0.12
FMN2	0	0	0.0434783	0.00338983	0.12
IKZF1	0	0	0.0434783	0.00338983	0.12
IRF2	0	0	0.0434783	0.00338983	0.12
KDR	0	0	0.0434783	0.00338983	0.12
LPP	0	0	0.0434783	0.00338983	0.12
MAP2K4	0	0	0.0434783	0.00338983	0.12
NFE2L2	0	0	0.0434783	0.00338983	0.12
NKX2-1	0	0	0.0434783	0.00338983	0.12
OR11G2	0	0	0.0434783	0.00338983	0.12
PARP1	0	0	0.0434783	0.00338983	0.12
PMS2	0	0	0.0434783	0.00338983	0.12
PRKAA1	0	0	0.0434783	0.00338983	0.12
RYR2	0	0	0.0434783	0.00338983	0.12
SERPINB4	0	0	0.0434783	0.00338983	0.12
SOX2	0	0	0.0434783	0.00338983	0.12
WNT5A	0	0	0.0434783	0.00338983	0.12
ZNF384	0	0	0.0434783	0.00338983	0.12
CDK4	0.00531915	0.0238095	0.0869565	0.0169492	0.13
EXT1	0	0.0238095	0.0434783	0.0101695	0.13
ABCA13	0	0.0119048	0.0434783	0.00677966	0.13
ACIN1	0	0.0119048	0.0434783	0.00677966	0.13
CYLD	0	0.0119048	0.0434783	0.00677966	0.13
ERG	0	0.0119048	0.0434783	0.00677966	0.13
FGF23	0	0.0119048	0.0434783	0.00677966	0.13
FOXA1	0	0.0119048	0.0434783	0.00677966	0.13
GRM3	0	0.0119048	0.0434783	0.00677966	0.13
IRS2	0	0.0119048	0.0434783	0.00677966	0.13
MAP3K13	0	0.0119048	0.0434783	0.00677966	0.13
MEF2B	0	0.0119048	0.0434783	0.00677966	0.13
TGFBR1	0	0.0119048	0.0434783	0.00677966	0.13
TRIO	0	0.0119048	0.0434783	0.00677966	0.13
MLL2	0.0319149	0.0119048	0	0.0237288	0.14
FLT1	0	0.0238095	0.0434783	0.0101695	0.14
HDAC4	0	0.0238095	0.0434783	0.0101695	0.14
RBM10	0.101064	0.119048	0.26087	0.118644	0.15
ATM	0.0159574	0.047619	0.0869565	0.0305085	0.19
CDK8	0	0.0238095	0	0.00677966	0.2
MED12	0.111702	0.047619	0.0434783	0.0881356	0.21
BCL10	0.00531915	0	0.0434783	0.00677966	0.23
C11orf30	0.00531915	0	0.0434783	0.00677966	0.23
ERBB3	0.00531915	0	0.0434783	0.00677966	0.23
IL7R	0.00531915	0	0.0434783	0.00677966	0.23
RAD54L	0.00531915	0	0.0434783	0.00677966	0.23
SMARCB1	0.00531915	0	0.0434783	0.00677966	0.23
TNFRSF14	0.00531915	0	0.0434783	0.00677966	0.23
FLT4	0.0159574	0.0238095	0	0.0169492	0.24
BCOR	0.0319149	0	0	0.020339	0.27
MET	0.0159574	0	0.0434783	0.0135593	0.27
SMARCA4	0.0159574	0	0.0434783	0.0135593	0.27
RINT1	0.0265957	0	0	0.0169492	0.3
PDGFRB	0.0212766	0.0238095	0.0869565	0.0271186	0.34
BRCA1	0.00531915	0.0238095	0.0434783	0.0135593	0.37
PIK3CG	0.00531915	0.0238095	0.0434783	0.0135593	0.37
SLX4	0.00531915	0.0238095	0.0434783	0.0135593	0.37
ADCY1	0	0.0238095	0	0.00677966	0.37
CDKN1A	0	0.0238095	0	0.00677966	0.37
EML4-ALK	0	0.0238095	0	0.00677966	0.37
EPHA3	0	0.0238095	0	0.00677966	0.37
EPHB1	0	0.0238095	0	0.00677966	0.37
KDM6A	0	0.0238095	0	0.00677966	0.37
PIK3CB	0	0.0238095	0	0.00677966	0.37
SMAD2	0	0.0238095	0	0.00677966	0.37
TGFBR2	0	0.0238095	0	0.00677966	0.37
TOP2A	0	0.0238095	0	0.00677966	0.37
WRN	0	0.0238095	0	0.00677966	0.37
BRIP1	0.00531915	0.0238095	0.0434783	0.0135593	0.38
NOTCH2	0.00531915	0.0238095	0.0434783	0.0135593	0.38
SDHA	0.00531915	0.0238095	0.0434783	0.0135593	0.38
EPAS1	0.00531915	0.0119048	0.0434783	0.0101695	0.38
EPHB2	0.00531915	0.0119048	0.0434783	0.0101695	0.38
MSH6	0.00531915	0.0119048	0.0434783	0.0101695	0.38
POT1	0.00531915	0.0119048	0.0434783	0.0101695	0.38
ROS1	0.00531915	0.0119048	0.0434783	0.0101695	0.38
SMAD4	0.00531915	0.0119048	0.0434783	0.0101695	0.38
NF1	0.0212766	0.047619	0	0.0271186	0.45
ARID1B	0.0212766	0.0119048	0.0434783	0.020339	0.46
HGF	0.0212766	0.0119048	0.0434783	0.020339	0.46
GRIN2A	0.0159574	0.0119048	0.0434783	0.0169492	0.49
ABCC11	0.0212766	0	0	0.0135593	0.5
BARD1	0.0212766	0	0	0.0135593	0.5
CBL	0.0212766	0	0	0.0135593	0.5
ACACA	0	0.0119048	0	0.00338983	0.5
ANKRD30A	0	0.0119048	0	0.00338983	0.5
AR	0	0.0119048	0	0.00338983	0.5
ARID5B	0	0.0119048	0	0.00338983	0.5
B2M	0	0.0119048	0	0.00338983	0.5
BAP1	0	0.0119048	0	0.00338983	0.5
BCL2A1	0	0.0119048	0	0.00338983	0.5
BCL6	0	0.0119048	0	0.00338983	0.5
BLM	0	0.0119048	0	0.00338983	0.5
CASP8	0	0.0119048	0	0.00338983	0.5
CCND2	0	0.0119048	0	0.00338983	0.5
CD74-ROS1	0	0.0119048	0	0.00338983	0.5
CDH11	0	0.0119048	0	0.00338983	0.5
CDH18	0	0.0119048	0	0.00338983	0.5
CDK12	0	0.0119048	0	0.00338983	0.5
CDK13	0	0.0119048	0	0.00338983	0.5
CEBPA	0	0.0119048	0	0.00338983	0.5
CNTN5	0	0.0119048	0	0.00338983	0.5
COBL-BRAF	0	0.0119048	0	0.00338983	0.5
CSF3R	0	0.0119048	0	0.00338983	0.5
CTNNA2	0	0.0119048	0	0.00338983	0.5
DCC	0	0.0119048	0	0.00338983	0.5
DUSP22	0	0.0119048	0	0.00338983	0.5
EPC1	0	0.0119048	0	0.00338983	0.5
ERCC1	0	0.0119048	0	0.00338983	0.5
FAM123B	0	0.0119048	0	0.00338983	0.5
FANCA	0	0.0119048	0	0.00338983	0.5
FANCC	0	0.0119048	0	0.00338983	0.5
FANCL	0	0.0119048	0	0.00338983	0.5
GABRA6	0	0.0119048	0	0.00338983	0.5
GLB1L3	0	0.0119048	0	0.00338983	0.5
GLI2	0	0.0119048	0	0.00338983	0.5
HIST1H1E	0	0.0119048	0	0.00338983	0.5
HIST1H2BO	0	0.0119048	0	0.00338983	0.5
IGF1R	0	0.0119048	0	0.00338983	0.5
IGF2	0	0.0119048	0	0.00338983	0.5
IL21R	0	0.0119048	0	0.00338983	0.5
IMPG1	0	0.0119048	0	0.00338983	0.5
JAK1	0	0.0119048	0	0.00338983	0.5
JUN	0	0.0119048	0	0.00338983	0.5
KCNQ2	0	0.0119048	0	0.00338983	0.5
KEAP1	0	0.0119048	0	0.00338983	0.5
LEF1	0	0.0119048	0	0.00338983	0.5
MCL1	0	0.0119048	0	0.00338983	0.5
MLLT3	0	0.0119048	0	0.00338983	0.5
MMP2	0	0.0119048	0	0.00338983	0.5
MSH2	0	0.0119048	0	0.00338983	0.5
MYCL1	0	0.0119048	0	0.00338983	0.5
MYD88	0	0.0119048	0	0.00338983	0.5
NF2	0	0.0119048	0	0.00338983	0.5
NOTCH3	0	0.0119048	0	0.00338983	0.5
NOTCH4	0	0.0119048	0	0.00338983	0.5
NTHL1	0	0.0119048	0	0.00338983	0.5
OR4C6	0	0.0119048	0	0.00338983	0.5
PARK2	0	0.0119048	0	0.00338983	0.5
PDGFRA-chr4 54710168	0	0.0119048	0	0.00338983	0.5
PIK3R1	0	0.0119048	0	0.00338983	0.5
PIK3R3	0	0.0119048	0	0.00338983	0.5
PLXNB2	0	0.0119048	0	0.00338983	0.5
PPP1R17	0	0.0119048	0	0.00338983	0.5
PPP2R1A	0	0.0119048	0	0.00338983	0.5
PRDM1	0	0.0119048	0	0.00338983	0.5
PTPRT	0	0.0119048	0	0.00338983	0.5
RAB35	0	0.0119048	0	0.00338983	0.5
RAD50	0	0.0119048	0	0.00338983	0.5
RAD51B	0	0.0119048	0	0.00338983	0.5
RELN	0	0.0119048	0	0.00338983	0.5
ROBO2	0	0.0119048	0	0.00338983	0.5
SYK	0	0.0119048	0	0.00338983	0.5
TMPRSS2	0	0.0119048	0	0.00338983	0.5
XIAP	0	0.0119048	0	0.00338983	0.5
XPO1	0	0.0119048	0	0.00338983	0.5
XRCC3	0	0.0119048	0	0.00338983	0.5
ZMAT3	0	0.0119048	0	0.00338983	0.5
FLT3	0.0159574	0.0238095	0.0434783	0.020339	0.57
PTPN11	0.0159574	0.0238095	0.0434783	0.020339	0.57
NBN	0.00531915	0.0238095	0	0.0101695	0.6
STAG2	0.00531915	0.0238095	0	0.0101695	0.6
FAT1	0.0319149	0.0238095	0.0869565	0.0338983	0.61
EPHA5	0.0265957	0.0238095	0.0434783	0.0271186	0.61
CDH23	0.0159574	0	0	0.0101695	0.62
CSF1R	0.0159574	0	0	0.0101695	0.62
FCRL4	0.0159574	0	0	0.0101695	0.62
FGFR3	0.0159574	0	0	0.0101695	0.62
HNF1A	0.0159574	0	0	0.0101695	0.62
IFITM3	0.0159574	0	0	0.0101695	0.62
JAK3	0.0159574	0	0	0.0101695	0.62
RPTOR	0.0159574	0	0	0.0101695	0.62
TET2	0.0159574	0	0	0.0101695	0.62
ATRX	0.0159574	0.0238095	0.0434783	0.020339	0.63
BRCA2	0.0159574	0.0238095	0.0434783	0.020339	0.63
MLL3	0.0159574	0.0238095	0.0434783	0.020339	0.63
PTEN	0.0212766	0.035	0.0434783	0.0269153	0.65
PTPRD	0.0212766	0.035	0.0434783	0.0269153	0.65
KRAS	0.0904255	0.0714286	0.130435	0.0881356	0.67
ARID2	0.0265957	0.0119048	0	0.020339	0.68
CDC73	0.00531915	0.0238095	0	0.0101695	0.72
DDR2	0.00531915	0.0238095	0	0.0101695	0.72
EP300	0.00531915	0.0238095	0	0.0101695	0.72
KIT	0.00531915	0.0238095	0	0.0101695	0.72
RARA	0.00531915	0.0238095	0	0.0101695	0.72
RICTOR	0.00531915	0.0238095	0	0.0101695	0.72
U2AF1	0.00531915	0.0238095	0	0.0101695	0.72
MST1R	0.0212766	0.0119048	0	0.0169492	0.78
ZFP36L1	0.0212766	0.0119048	0	0.0169492	0.78
MAP2K1	0.0904255	0.0595238	0.0434783	0.0779661	0.8
MTOR	0.0159574	0.0238095	0	0.0169492	0.82
TSC1	0.0265957	0.0238095	0	0.0237288	0.86
SETD2	0.0265957	0.0238095	0.0434783	0.0271186	0.91
ARID1A	0.0212766	0.0238095	0	0.020339	1
CDKN2A	0.0212766	0.0238095	0	0.020339	1
KIF5B-RET	0.0212766	0.0238095	0	0.020339	1
APC	0.0159574	0.0238095	0	0.0169492	1
ERBB4	0.0159574	0.0238095	0	0.0169492	1
FBXW7	0.0159574	0.0238095	0	0.0169492	1
RET	0.0159574	0.0238095	0	0.0169492	1
CTNNA1	0.0159574	0.0119048	0	0.0135593	1
NTRK3	0.0159574	0.0119048	0	0.0135593	1
PTCH2	0.0159574	0.0119048	0	0.0135593	1
TBX3	0.0159574	0.0119048	0	0.0135593	1
ZFHX3	0.0159574	0.0119048	0	0.0135593	1
AKT1	0.00531915	0.0119048	0	0.00677966	1
ALK	0.00531915	0.0119048	0	0.00677966	1
BMPR1A	0.00531915	0.0119048	0	0.00677966	1
BRD2	0.00531915	0.0119048	0	0.00677966	1
CUL3	0.00531915	0.0119048	0	0.00677966	1
EPHB6	0.00531915	0.0119048	0	0.00677966	1
EXT2	0.00531915	0.0119048	0	0.00677966	1
FGFR1	0.00531915	0.0119048	0	0.00677966	1
FMR1	0.00531915	0.0119048	0	0.00677966	1
GATA3	0.00531915	0.0119048	0	0.00677966	1
IKBKE	0.00531915	0.0119048	0	0.00677966	1
KDM5C	0.00531915	0.0119048	0	0.00677966	1
MAP2K2	0.00531915	0.0119048	0	0.00677966	1
MEN1	0.00531915	0.0119048	0	0.00677966	1
NOTCH1	0.00531915	0.0119048	0	0.00677966	1
NTRK1	0.00531915	0.0119048	0	0.00677966	1
NTRK2	0.00531915	0.0119048	0	0.00677966	1
PBRM1	0.00531915	0.0119048	0	0.00677966	1
PDK1	0.00531915	0.0119048	0	0.00677966	1
POLE	0.00531915	0.0119048	0	0.00677966	1
TMEM127	0.00531915	0.0119048	0	0.00677966	1
TP63	0.00531915	0.0119048	0	0.00677966	1
TSHZ3	0.00531915	0.0119048	0	0.00677966	1
TUBA3C	0.00531915	0.0119048	0	0.00677966	1
UGT1A1	0.00531915	0.0119048	0	0.00677966	1
ACTG1	0.00531915	0	0	0.00338983	1
ASXL1	0.00531915	0	0	0.00338983	1
BCL3	0.00531915	0	0	0.00338983	1
BRD4	0.00531915	0	0	0.00338983	1
C1QA	0.00531915	0	0	0.00338983	1
CARD11	0.00531915	0	0	0.00338983	1
CCND1	0.00531915	0	0	0.00338983	1
CD274	0.00531915	0	0	0.00338983	1
CDH1	0.00531915	0	0	0.00338983	1
CDKN2B	0.00531915	0	0	0.00338983	1
CHD8	0.00531915	0	0	0.00338983	1
CIC	0.00531915	0	0	0.00338983	1
CNOT4	0.00531915	0	0	0.00338983	1
DIAPH1	0.00531915	0	0	0.00338983	1
DNMT3A	0.00531915	0	0	0.00338983	1
EEF1A1	0.00531915	0	0	0.00338983	1
EPPK1	0.00531915	0	0	0.00338983	1
ERCC4	0.00531915	0	0	0.00338983	1
FGF12	0.00531915	0	0	0.00338983	1
FGFR4	0.00531915	0	0	0.00338983	1
FH	0.00531915	0	0	0.00338983	1
FLCN	0.00531915	0	0	0.00338983	1
FOXL2	0.00531915	0	0	0.00338983	1
FOXP1	0.00531915	0	0	0.00338983	1
GATA1	0.00531915	0	0	0.00338983	1
GOPC-ROS1	0.00531915	0	0	0.00338983	1
HCLS1	0.00531915	0	0	0.00338983	1
HDAC1	0.00531915	0	0	0.00338983	1
ING1	0.00531915	0	0	0.00338983	1
KCNJ5	0.00531915	0	0	0.00338983	1
KEL	0.00531915	0	0	0.00338983	1
LRP2	0.00531915	0	0	0.00338983	1
LRP4	0.00531915	0	0	0.00338983	1
MAD1L1	0.00531915	0	0	0.00338983	1
MAF	0.00531915	0	0	0.00338983	1
MECOM	0.00531915	0	0	0.00338983	1
MITF	0.00531915	0	0	0.00338983	1
MPL	0.00531915	0	0	0.00338983	1
MRE11A	0.00531915	0	0	0.00338983	1
MSH3	0.00531915	0	0	0.00338983	1
MUTYH	0.00531915	0	0	0.00338983	1
NAV3	0.00531915	0	0	0.00338983	1
NCOR1	0.00531915	0	0	0.00338983	1
NQO1	0.00531915	0	0	0.00338983	1
NRXN1	0.00531915	0	0	0.00338983	1
PAK3	0.00531915	0	0	0.00338983	1
PAX5	0.00531915	0	0	0.00338983	1
PKHD1	0.00531915	0	0	0.00338983	1
PLCG1	0.00531915	0	0	0.00338983	1
PLCG2	0.00531915	0	0	0.00338983	1
PRKAR1A	0.00531915	0	0	0.00338983	1
PRKCB	0.00531915	0	0	0.00338983	1
PTCH1	0.00531915	0	0	0.00338983	1
PTPRB	0.00531915	0	0	0.00338983	1
RAD21	0.00531915	0	0	0.00338983	1
RAF1	0.00531915	0	0	0.00338983	1
RECQL	0.00531915	0	0	0.00338983	1
RNASEL	0.00531915	0	0	0.00338983	1
RUNX1	0.00531915	0	0	0.00338983	1
RYR1	0.00531915	0	0	0.00338983	1
SETBP1	0.00531915	0	0	0.00338983	1
SGCZ	0.00531915	0	0	0.00338983	1
SLC34A2	0.00531915	0	0	0.00338983	1
SMO	0.00531915	0	0	0.00338983	1
SOX9	0.00531915	0	0	0.00338983	1
SRC	0.00531915	0	0	0.00338983	1
STAT3	0.00531915	0	0	0.00338983	1
TCF7L2	0.00531915	0	0	0.00338983	1
TP73	0.00531915	0	0	0.00338983	1
TRAF7	0.00531915	0	0	0.00338983	1
TSHR	0.00531915	0	0	0.00338983	1
TUBB3	0.00531915	0	0	0.00338983	1
UMPS	0.00531915	0	0	0.00338983	1
WHSC1	0.00531915	0	0	0.00338983	1
WT1	0.00531915	0	0	0.00338983	1

## Sheet: S3I
Table S3I. Gene mutation landscape in sMPLC patients--CT feature Oriented
Gene	GGO (%, n=113*)	mGGO (%, n=158*)	solid (%, n=24*)	cohort	p-value	*, nodule number
TP53	0.034	0.15	0.33	0.12	4.4e-05
MAP3K1	0	0.0063	0.17	0.017	0.00016
EGFR	0.448	0.658	0.792	0.59	0.00025
CTNNB1	0	0.038	0.17	0.034	0.001
MYC	0	0.044	0.12	0.034	0.0019
PIK3CG	0	0.013	0.12	0.017	0.0022
BRAF	0.181	0.07	0	0.11	0.0033
MDM2	0	0.032	0.083	0.023	0.023
IFNG	0	0.025	0.083	0.02	0.025
NOTCH2	0.0086	0.0063	0.083	0.013	0.034
ARAF	0.017	0.0063	0.083	0.017	0.05
NTRK3	0.017	0	0.042	0.01	0.054
TBX3	0.017	0	0.042	0.01	0.054
BRD2	0.0086	0	0.042	0.0067	0.069
CYLD	0.0086	0	0.042	0.0067	0.069
ERG	0.0086	0	0.042	0.0067	0.069
GATA3	0.0086	0	0.042	0.0067	0.069
NFKBIA	0.0086	0	0.042	0.0067	0.069
NTRK2	0.0086	0	0.042	0.0067	0.069
CDK4	0.0086	0.013	0.083	0.017	0.071
MLL	0.0086	0.013	0.083	0.017	0.071
RECQL4	0.0086	0.013	0.083	0.017	0.071
ARID5B	0	0	0.042	0.0034	0.081
AURKA	0	0	0.042	0.0034	0.081
BCL2A1	0	0	0.042	0.0034	0.081
CCNB3	0	0	0.042	0.0034	0.081
CCND1	0	0	0.042	0.0034	0.081
CHD8	0	0	0.042	0.0034	0.081
CTNNA2	0	0	0.042	0.0034	0.081
DUSP22	0	0	0.042	0.0034	0.081
ETV6	0	0	0.042	0.0034	0.081
FLCN	0	0	0.042	0.0034	0.081
GAB2	0	0	0.042	0.0034	0.081
GABRA6	0	0	0.042	0.0034	0.081
GNAS	0	0	0.042	0.0034	0.081
HSD3B1	0	0	0.042	0.0034	0.081
IDH1	0	0	0.042	0.0034	0.081
KEAP1	0	0	0.042	0.0034	0.081
MCL1	0	0	0.042	0.0034	0.081
MMP2	0	0	0.042	0.0034	0.081
MSH2	0	0	0.042	0.0034	0.081
NPM1	0	0	0.042	0.0034	0.081
PARK2	0	0	0.042	0.0034	0.081
PTPRT	0	0	0.042	0.0034	0.081
ROCK1	0	0	0.042	0.0034	0.081
RYR2	0	0	0.042	0.0034	0.081
TFE3	0	0	0.042	0.0034	0.081
ZMAT3	0	0	0.042	0.0034	0.081
SETD2	0.0086	0.032	0.083	0.027	0.092
PCK1	0.0086	0.025	0.083	0.023	0.1
STK11	0.0086	0.025	0.083	0.023	0.1
FLT4	0	0.025	0.042	0.017	0.1
TSC2	0	0.025	0.042	0.017	0.1
ABL1	0	0.019	0.042	0.013	0.12
EXT1	0	0.019	0.042	0.013	0.12
PDGFRA	0	0.019	0.042	0.013	0.12
ABCA13	0	0.0063	0.042	0.0067	0.15
ADCY1	0	0.0063	0.042	0.0067	0.15
ALK	0	0.0063	0.042	0.0067	0.15
CSF1R	0	0.0063	0.042	0.0067	0.15
EML4-ALK	0	0.0063	0.042	0.0067	0.15
FGF23	0	0.0063	0.042	0.0067	0.15
FGFR3	0	0.0063	0.042	0.0067	0.15
GRM3	0	0.0063	0.042	0.0067	0.15
IL7R	0	0.0063	0.042	0.0067	0.15
IRS2	0	0.0063	0.042	0.0067	0.15
KDM6A	0	0.0063	0.042	0.0067	0.15
MEF2B	0	0.0063	0.042	0.0067	0.15
POLE	0	0.0063	0.042	0.0067	0.15
TGFBR2	0	0.0063	0.042	0.0067	0.15
TUBA3C	0	0.0063	0.042	0.0067	0.15
MAP2K1	0.1	0.057	0	0.07	0.16
MLL2	0.017	0.025	0.083	0.027	0.18
TSC1	0.034	0.0063	0.042	0.02	0.18
CDC73	0	0.013	0.042	0.01	0.18
CDK8	0	0.013	0.042	0.01	0.18
CTNNA1	0	0.013	0.042	0.01	0.18
INPP4B	0	0.013	0.042	0.01	0.18
KIT	0	0.013	0.042	0.01	0.18
NSD1	0	0.013	0.042	0.01	0.18
APC	0	0.025	0	0.013	0.2
ERBB4	0	0.025	0	0.013	0.2
BCOR	0.034	0.0063	0	0.017	0.25
LRP1B	0.026	0.051	0.083	0.044	0.28
FANCM	0.0086	0.0063	0.042	0.01	0.28
MSH6	0.0086	0.0063	0.042	0.01	0.28
RICTOR	0.0086	0.0063	0.042	0.01	0.28
SMARCA4	0.0086	0.0063	0.042	0.01	0.28
BMPR1A	0.017	0	0	0.0067	0.31
JAK3	0.017	0	0	0.0067	0.31
RPTOR	0.017	0	0	0.0067	0.31
TET2	0.017	0	0	0.0067	0.31
FAT2	0.0086	0.032	0.042	0.023	0.32
BRCA2	0.026	0.013	0.042	0.02	0.34
SLX4	0.0086	0.019	0.042	0.017	0.35
PDGFRB	0.0086	0.038	0	0.023	0.38
BRIP1	0.0086	0.013	0.042	0.013	0.39
NBN	0.0086	0.013	0.042	0.013	0.39
RET	0.0086	0.013	0.042	0.013	0.39
ROS1	0.0086	0.013	0.042	0.013	0.39
ABCC11	0	0.019	0	0.01	0.43
CBL	0	0.019	0	0.01	0.43
HDAC4	0	0.019	0	0.01	0.43
SMAD4	0	0.019	0	0.01	0.43
SOCS1	0	0.019	0	0.01	0.43
U2AF1	0	0.019	0	0.01	0.43
ZFHX3	0	0.019	0	0.01	0.43
PTPRD	0.034	0.019	0.042	0.027	0.44
ARID2	0.017	0.013	0.042	0.017	0.45
FLT3	0.017	0.013	0.042	0.017	0.45
ACTG1	0.0086	0	0	0.0034	0.47
ANKRD30A	0.0086	0	0	0.0034	0.47
B2M	0.0086	0	0	0.0034	0.47
BRD4	0.0086	0	0	0.0034	0.47
CDH11	0.0086	0	0	0.0034	0.47
CDH18	0.0086	0	0	0.0034	0.47
CDKN2B	0.0086	0	0	0.0034	0.47
COBL-BRAF	0.0086	0	0	0.0034	0.47
DAXX	0.0086	0	0	0.0034	0.47
DIAPH1	0.0086	0	0	0.0034	0.47
ERCC4	0.0086	0	0	0.0034	0.47
ESR1	0.0086	0	0	0.0034	0.47
FANCC	0.0086	0	0	0.0034	0.47
FGFR4	0.0086	0	0	0.0034	0.47
FH	0.0086	0	0	0.0034	0.47
GOPC-ROS1	0.0086	0	0	0.0034	0.47
HCLS1	0.0086	0	0	0.0034	0.47
IGF1R	0.0086	0	0	0.0034	0.47
IKZF1	0.0086	0	0	0.0034	0.47
KCNJ5	0.0086	0	0	0.0034	0.47
KCNQ2	0.0086	0	0	0.0034	0.47
LRP2	0.0086	0	0	0.0034	0.47
MAD1L1	0.0086	0	0	0.0034	0.47
MAF	0.0086	0	0	0.0034	0.47
MITF	0.0086	0	0	0.0034	0.47
MYD88	0.0086	0	0	0.0034	0.47
NAV3	0.0086	0	0	0.0034	0.47
NCOR1	0.0086	0	0	0.0034	0.47
NQO1	0.0086	0	0	0.0034	0.47
NRXN1	0.0086	0	0	0.0034	0.47
PAX5	0.0086	0	0	0.0034	0.47
PKHD1	0.0086	0	0	0.0034	0.47
PLCG1	0.0086	0	0	0.0034	0.47
PLCG2	0.0086	0	0	0.0034	0.47
PRDM1	0.0086	0	0	0.0034	0.47
PRKAR1A	0.0086	0	0	0.0034	0.47
PRKCB	0.0086	0	0	0.0034	0.47
PTCH1	0.0086	0	0	0.0034	0.47
PTPRB	0.0086	0	0	0.0034	0.47
RAD21	0.0086	0	0	0.0034	0.47
RAF1	0.0086	0	0	0.0034	0.47
SETBP1	0.0086	0	0	0.0034	0.47
SLC34A2	0.0086	0	0	0.0034	0.47
SOX9	0.0086	0	0	0.0034	0.47
STAT3	0.0086	0	0	0.0034	0.47
TP73	0.0086	0	0	0.0034	0.47
TUBB3	0.0086	0	0	0.0034	0.47
UMPS	0.0086	0	0	0.0034	0.47
WT1	0.0086	0	0	0.0034	0.47
XIAP	0.0086	0	0	0.0034	0.47
XPO1	0.0086	0	0	0.0034	0.47
RBM10	0.14	0.12	0.042	0.12	0.48
MST1R	0.026	0.0063	0	0.013	0.51
RINT1	0.026	0.0063	0	0.013	0.51
ZFP36L1	0.026	0.0063	0	0.013	0.51
ATRX	0.0086	0.032	0	0.02	0.53
ERBB2	0.11	0.13	0.042	0.11	0.57
C11orf30	0	0.013	0	0.0067	0.59
CDKN1A	0	0.013	0	0.0067	0.59
CUL3	0	0.013	0	0.0067	0.59
EPHA3	0	0.013	0	0.0067	0.59
ERBB3	0	0.013	0	0.0067	0.59
EXT2	0	0.013	0	0.0067	0.59
JAK2	0	0.013	0	0.0067	0.59
MAP2K2	0	0.013	0	0.0067	0.59
MAP3K13	0	0.013	0	0.0067	0.59
MDM4	0	0.013	0	0.0067	0.59
MEN1	0	0.013	0	0.0067	0.59
PBRM1	0	0.013	0	0.0067	0.59
PDK1	0	0.013	0	0.0067	0.59
POLD1	0	0.013	0	0.0067	0.59
RAD54L	0	0.013	0	0.0067	0.59
SMAD2	0	0.013	0	0.0067	0.59
TMEM127	0	0.013	0	0.0067	0.59
TRIO	0	0.013	0	0.0067	0.59
UGT1A1	0	0.013	0	0.0067	0.59
WRN	0	0.013	0	0.0067	0.59
ARID1B	0.0086	0.025	0	0.017	0.61
ATR	0.0086	0.025	0	0.017	0.61
BRCA1	0.0086	0.025	0	0.017	0.61
PTPN11	0.0086	0.025	0	0.017	0.61
MED12	0.095	0.063	0.042	0.074	0.62
MLL3	0.017	0.019	0.042	0.02	0.64
PTCH2	0.017	0.0063	0	0.01	0.67
CREBBP	0.0086	0.019	0	0.013	0.74
SDHA	0.0086	0.019	0	0.013	0.74
NF1	0.026	0.032	0.042	0.03	0.77
KIF5B-RET	0.026	0.013	0	0.017	0.77
MTOR	0.026	0.013	0	0.017	0.77
FAT1	0.034	0.032	0.042	0.034	0.89
PIK3CA	0.034	0.032	0.042	0.034	0.89
KRAS	0.086	0.082	0.083	0.084	1
ATM	0.034	0.032	0	0.03	1
PTEN	0.026	0.032	0	0.027	1
EPHA5	0.026	0.025	0	0.023	1
ARID1A	0.017	0.019	0	0.017	1
CDKN2A	0.017	0.019	0	0.017	1
HGF	0.017	0.019	0	0.017	1
FBXW7	0.017	0.013	0	0.013	1
GRIN2A	0.017	0.013	0	0.013	1
STAG2	0.017	0.013	0	0.013	1
AXIN1	0.0086	0.013	0	0.01	1
BARD1	0.0086	0.013	0	0.01	1
DDR2	0.0086	0.013	0	0.01	1
EP300	0.0086	0.013	0	0.01	1
EPAS1	0.0086	0.013	0	0.01	1
EPHB2	0.0086	0.013	0	0.01	1
FLT1	0.0086	0.013	0	0.01	1
MET	0.0086	0.013	0	0.01	1
POT1	0.0086	0.013	0	0.01	1
RARA	0.0086	0.013	0	0.01	1
RB1	0.0086	0.013	0	0.01	1
ACIN1	0.0086	0.0063	0	0.0067	1
AKT1	0.0086	0.0063	0	0.0067	1
AXIN2	0.0086	0.0063	0	0.0067	1
BCL10	0.0086	0.0063	0	0.0067	1
CDH23	0.0086	0.0063	0	0.0067	1
EPHB1	0.0086	0.0063	0	0.0067	1
EPHB6	0.0086	0.0063	0	0.0067	1
FCRL4	0.0086	0.0063	0	0.0067	1
FGFR1	0.0086	0.0063	0	0.0067	1
FMR1	0.0086	0.0063	0	0.0067	1
FOXA1	0.0086	0.0063	0	0.0067	1
HNF1A	0.0086	0.0063	0	0.0067	1
IFITM3	0.0086	0.0063	0	0.0067	1
IKBKE	0.0086	0.0063	0	0.0067	1
KDM5C	0.0086	0.0063	0	0.0067	1
NOTCH1	0.0086	0.0063	0	0.0067	1
NTRK1	0.0086	0.0063	0	0.0067	1
PIK3CB	0.0086	0.0063	0	0.0067	1
SMARCB1	0.0086	0.0063	0	0.0067	1
TGFBR1	0.0086	0.0063	0	0.0067	1
TNFRSF14	0.0086	0.0063	0	0.0067	1
TOP2A	0.0086	0.0063	0	0.0067	1
TP63	0.0086	0.0063	0	0.0067	1
TSHZ3	0.0086	0.0063	0	0.0067	1
ABCB1	0	0.0063	0	0.0034	1
ACACA	0	0.0063	0	0.0034	1
ADAM29	0	0.0063	0	0.0034	1
AR	0	0.0063	0	0.0034	1
ASXL1	0	0.0063	0	0.0034	1
BAP1	0	0.0063	0	0.0034	1
BCL2L1	0	0.0063	0	0.0034	1
BCL3	0	0.0063	0	0.0034	1
BCL6	0	0.0063	0	0.0034	1
BLM	0	0.0063	0	0.0034	1
C1QA	0	0.0063	0	0.0034	1
CARD11	0	0.0063	0	0.0034	1
CASP8	0	0.0063	0	0.0034	1
CCND2	0	0.0063	0	0.0034	1
CCNE1	0	0.0063	0	0.0034	1
CD22	0	0.0063	0	0.0034	1
CD274	0	0.0063	0	0.0034	1
CD74-ROS1	0	0.0063	0	0.0034	1
CDH1	0	0.0063	0	0.0034	1
CDK12	0	0.0063	0	0.0034	1
CDK13	0	0.0063	0	0.0034	1
CEBPA	0	0.0063	0	0.0034	1
CHD4	0	0.0063	0	0.0034	1
CIC	0	0.0063	0	0.0034	1
CNOT4	0	0.0063	0	0.0034	1
CNTN5	0	0.0063	0	0.0034	1
COL5A1	0	0.0063	0	0.0034	1
COL5A3	0	0.0063	0	0.0034	1
CRLF2	0	0.0063	0	0.0034	1
CSF3R	0	0.0063	0	0.0034	1
CYP2C19	0	0.0063	0	0.0034	1
DCC	0	0.0063	0	0.0034	1
DNMT3A	0	0.0063	0	0.0034	1
DOT1L	0	0.0063	0	0.0034	1
EEF1A1	0	0.0063	0	0.0034	1
EPC1	0	0.0063	0	0.0034	1
EPPK1	0	0.0063	0	0.0034	1
ERCC1	0	0.0063	0	0.0034	1
EZH2	0	0.0063	0	0.0034	1
FAM123B	0	0.0063	0	0.0034	1
FANCA	0	0.0063	0	0.0034	1
FANCL	0	0.0063	0	0.0034	1
FGF12	0	0.0063	0	0.0034	1
FMN2	0	0.0063	0	0.0034	1
FOXL2	0	0.0063	0	0.0034	1
FOXP1	0	0.0063	0	0.0034	1
GATA1	0	0.0063	0	0.0034	1
GLB1L3	0	0.0063	0	0.0034	1
GLI2	0	0.0063	0	0.0034	1
HDAC1	0	0.0063	0	0.0034	1
HIST1H1E	0	0.0063	0	0.0034	1
HIST1H2BO	0	0.0063	0	0.0034	1
IGF2	0	0.0063	0	0.0034	1
IL21R	0	0.0063	0	0.0034	1
IMPG1	0	0.0063	0	0.0034	1
ING1	0	0.0063	0	0.0034	1
IRF2	0	0.0063	0	0.0034	1
JAK1	0	0.0063	0	0.0034	1
JUN	0	0.0063	0	0.0034	1
KDR	0	0.0063	0	0.0034	1
KEL	0	0.0063	0	0.0034	1
LEF1	0	0.0063	0	0.0034	1
LPP	0	0.0063	0	0.0034	1
LRP4	0	0.0063	0	0.0034	1
MAP2K4	0	0.0063	0	0.0034	1
MECOM	0	0.0063	0	0.0034	1
MLLT3	0	0.0063	0	0.0034	1
MPL	0	0.0063	0	0.0034	1
MRE11A	0	0.0063	0	0.0034	1
MSH3	0	0.0063	0	0.0034	1
MUTYH	0	0.0063	0	0.0034	1
MYCL1	0	0.0063	0	0.0034	1
NF2	0	0.0063	0	0.0034	1
NFE2L2	0	0.0063	0	0.0034	1
NKX2-1	0	0.0063	0	0.0034	1
NOTCH3	0	0.0063	0	0.0034	1
NOTCH4	0	0.0063	0	0.0034	1
NTHL1	0	0.0063	0	0.0034	1
OR11G2	0	0.0063	0	0.0034	1
OR4C6	0	0.0063	0	0.0034	1
PAK3	0	0.0063	0	0.0034	1
PARP1	0	0.0063	0	0.0034	1
PDGFRA-chr4 54710168	0	0.0063	0	0.0034	1
PIK3R1	0	0.0063	0	0.0034	1
PIK3R3	0	0.0063	0	0.0034	1
PLXNB2	0	0.0063	0	0.0034	1
PMS2	0	0.0063	0	0.0034	1
PPP1R17	0	0.0063	0	0.0034	1
PPP2R1A	0	0.0063	0	0.0034	1
PRKAA1	0	0.0063	0	0.0034	1
RAB35	0	0.0063	0	0.0034	1
RAD50	0	0.0063	0	0.0034	1
RAD51B	0	0.0063	0	0.0034	1
RECQL	0	0.0063	0	0.0034	1
RELN	0	0.0063	0	0.0034	1
RNASEL	0	0.0063	0	0.0034	1
ROBO2	0	0.0063	0	0.0034	1
RUNX1	0	0.0063	0	0.0034	1
RYR1	0	0.0063	0	0.0034	1
SERPINB4	0	0.0063	0	0.0034	1
SGCZ	0	0.0063	0	0.0034	1
SMO	0	0.0063	0	0.0034	1
SOX2	0	0.0063	0	0.0034	1
SRC	0	0.0063	0	0.0034	1
SYK	0	0.0063	0	0.0034	1
TCF7L2	0	0.0063	0	0.0034	1
TMPRSS2	0	0.0063	0	0.0034	1
TRAF7	0	0.0063	0	0.0034	1
TSHR	0	0.0063	0	0.0034	1
WHSC1	0	0.0063	0	0.0034	1
WNT5A	0	0.0063	0	0.0034	1
XRCC3	0	0.0063	0	0.0034	1
ZNF384	0	0.0063	0	0.0034	1

## Sheet: S3J
Table S3J. Gene mutation landscape in sMPLC patients--Histology Oriented
Gene	AAH (%, n=3*)	AIS (%, n=31*)	MIA (%, n=65*)	IAC (%, n=196*)	cohort	p-value	*, nodule number
BCOR	0	0.097	0.031	0	0.017	0.0027
TP53	0	0.032	0.031	0.17	0.12	0.0072
CNOT4	0.33	0	0	0	0.0034	0.01
MUTYH	0.33	0	0	0	0.0034	0.01
MED12	0.33	0.032	0.15	0.05	0.074	0.012
RPTOR	0	0.065	0	0	0.0067	0.017
GRIN2A	0.33	0	0.031	0.005	0.013	0.019
BRAF	0	0.26	0.14	0.075	0.11	0.021
MST1R	0	0.032	0.046	0	0.013	0.023
CBL	0.33	0	0	0.01	0.01	0.048
ARID1B	0.33	0	0	0.02	0.017	0.055
MAP2K1	0	0.097	0.14	0.045	0.07	0.061
PTCH2	0	0.065	0	0.005	0.01	0.084
CTNNB1	0.33	0	0.015	0.04	0.034	0.093
STAG2	0	0	0.046	0.005	0.013	0.099
BRD4	0	0.032	0	0	0.0034	0.11
CDKN2B	0	0.032	0	0	0.0034	0.11
EPPK1	0	0.032	0	0	0.0034	0.11
ERCC4	0	0.032	0	0	0.0034	0.11
FH	0	0.032	0	0	0.0034	0.11
GOPC-ROS1	0	0.032	0	0	0.0034	0.11
HCLS1	0	0.032	0	0	0.0034	0.11
ING1	0	0.032	0	0	0.0034	0.11
MAF	0	0.032	0	0	0.0034	0.11
MITF	0	0.032	0	0	0.0034	0.11
NAV3	0	0.032	0	0	0.0034	0.11
PAX5	0	0.032	0	0	0.0034	0.11
PKHD1	0	0.032	0	0	0.0034	0.11
PRKCB	0	0.032	0	0	0.0034	0.11
PTPRB	0	0.032	0	0	0.0034	0.11
SOX9	0	0.032	0	0	0.0034	0.11
FAT1	0.33	0.032	0.015	0.035	0.034	0.12
MLL2	0.33	0	0.015	0.03	0.027	0.12
TET2	0	0	0.031	0	0.0067	0.12
RINT1	0	0.065	0	0.01	0.013	0.13
RBM10	0	0.23	0.15	0.095	0.12	0.14
TSC1	0	0.032	0.046	0.01	0.02	0.15
BRCA2	0	0.065	0	0.02	0.02	0.18
EGFR	0.67	0.48	0.51	0.63	0.59	0.18
NTRK3	0	0.032	0.015	0.005	0.01	0.18
TBX3	0	0.032	0.015	0.005	0.01	0.18
MYC	0	0	0	0.05	0.034	0.2
NF1	0	0	0	0.045	0.03	0.22
FGFR3	0	0.032	0	0.005	0.0067	0.26
HNF1A	0	0.032	0	0.005	0.0067	0.26
JAK3	0	0.032	0	0.005	0.0067	0.26
KDM5C	0	0.032	0	0.005	0.0067	0.26
NTRK2	0	0.032	0	0.005	0.0067	0.26
TSHZ3	0	0.032	0	0.005	0.0067	0.26
AXIN1	0	0	0.031	0.005	0.01	0.27
MTOR	0	0.032	0.031	0.01	0.017	0.27
LRP1B	0	0	0.015	0.06	0.044	0.3
CIC	0	0	0.015	0	0.0034	0.33
DAXX	0	0	0.015	0	0.0034	0.33
EEF1A1	0	0	0.015	0	0.0034	0.33
ESR1	0	0	0.015	0	0.0034	0.33
FGFR4	0	0	0.015	0	0.0034	0.33
FOXL2	0	0	0.015	0	0.0034	0.33
IGF2	0	0	0.015	0	0.0034	0.33
IKZF1	0	0	0.015	0	0.0034	0.33
KCNJ5	0	0	0.015	0	0.0034	0.33
LEF1	0	0	0.015	0	0.0034	0.33
MAD1L1	0	0	0.015	0	0.0034	0.33
MRE11A	0	0	0.015	0	0.0034	0.33
NQO1	0	0	0.015	0	0.0034	0.33
PAK3	0	0	0.015	0	0.0034	0.33
PLCG2	0	0	0.015	0	0.0034	0.33
PTCH1	0	0	0.015	0	0.0034	0.33
RAD21	0	0	0.015	0	0.0034	0.33
SETBP1	0	0	0.015	0	0.0034	0.33
STAT3	0	0	0.015	0	0.0034	0.33
TP73	0	0	0.015	0	0.0034	0.33
TRAF7	0	0	0.015	0	0.0034	0.33
TUBB3	0	0	0.015	0	0.0034	0.33
UMPS	0	0	0.015	0	0.0034	0.33
MDM2	0	0	0	0.035	0.023	0.36
PDGFRB	0	0	0	0.035	0.023	0.36
ABCC11	0	0.032	0	0.01	0.01	0.41
BRIP1	0	0.032	0	0.015	0.013	0.41
DDR2	0	0.032	0	0.01	0.01	0.41
FANCM	0	0.032	0	0.01	0.01	0.41
FBXW7	0	0.032	0	0.015	0.013	0.41
FLT1	0	0.032	0	0.01	0.01	0.41
PDGFRA	0	0.032	0	0.015	0.013	0.41
POT1	0	0.032	0	0.01	0.01	0.41
PTPRD	0	0.065	0.015	0.025	0.027	0.41
ZFP36L1	0	0.032	0	0.015	0.013	0.41
KRAS	0	0.16	0.062	0.08	0.084	0.42
PCK1	0	0.032	0	0.03	0.023	0.43
IFNG	0	0	0	0.03	0.02	0.46
ERBB2	0	0.032	0.11	0.13	0.11	0.47
FLT3	0	0	0	0.025	0.017	0.5
FLT4	0	0	0	0.025	0.017	0.5
MAP3K1	0	0	0	0.025	0.017	0.5
PIK3CG	0	0	0	0.025	0.017	0.5
PTPN11	0	0	0	0.025	0.017	0.5
RECQL4	0	0	0	0.025	0.017	0.5
ACIN1	0	0	0.015	0.005	0.0067	0.55
AKT1	0	0	0.015	0.005	0.0067	0.55
BCL10	0	0	0.015	0.005	0.0067	0.55
BMPR1A	0	0	0.015	0.005	0.0067	0.55
CUL3	0	0	0.015	0.005	0.0067	0.55
CYLD	0	0	0.015	0.005	0.0067	0.55
EML4-ALK	0	0	0.015	0.005	0.0067	0.55
EPHB1	0	0	0.015	0.005	0.0067	0.55
ERG	0	0	0.015	0.005	0.0067	0.55
EXT2	0	0	0.015	0.005	0.0067	0.55
FMR1	0	0	0.015	0.005	0.0067	0.55
GATA3	0	0	0.015	0.005	0.0067	0.55
MLL3	0	0.032	0.031	0.015	0.02	0.55
NFKBIA	0	0	0.015	0.005	0.0067	0.55
NOTCH1	0	0	0.015	0.005	0.0067	0.55
PDK1	0	0	0.015	0.005	0.0067	0.55
SMAD2	0	0	0.015	0.005	0.0067	0.55
TNFRSF14	0	0	0.015	0.005	0.0067	0.55
UGT1A1	0	0	0.015	0.005	0.0067	0.55
ATM	0	0	0.015	0.04	0.03	0.61
ARAF	0	0.032	0.015	0.015	0.017	0.64
HGF	0	0.032	0.015	0.015	0.017	0.64
PIK3CA	0	0	0.046	0.035	0.034	0.64
TSC2	0	0.032	0.015	0.015	0.017	0.64
BARD1	0	0	0.015	0.01	0.01	0.7
CDC73	0	0	0.015	0.01	0.01	0.7
MET	0	0	0.015	0.01	0.01	0.7
MSH6	0	0	0.015	0.01	0.01	0.7
RARA	0	0	0.015	0.01	0.01	0.7
RB1	0	0	0.015	0.01	0.01	0.7
SMARCA4	0	0	0.015	0.01	0.01	0.7
EPHA5	0	0.032	0.015	0.025	0.023	0.73
ABL1	0	0	0	0.02	0.013	0.74
CREBBP	0	0	0	0.02	0.013	0.74
EXT1	0	0	0	0.02	0.013	0.74
NBN	0	0	0	0.02	0.013	0.74
RET	0	0	0	0.02	0.013	0.74
ROS1	0	0	0	0.02	0.013	0.74
ARID2	0	0	0.031	0.015	0.017	0.78
ATR	0	0	0.031	0.015	0.017	0.78
CDKN2A	0	0	0.031	0.015	0.017	0.78
SLX4	0	0	0.031	0.015	0.017	0.78
FAT2	0	0	0.031	0.025	0.023	0.87
SETD2	0	0.032	0.015	0.03	0.027	0.88
ABCA13	0	0	0	0.01	0.0067	1
ABCB1	0	0	0	0.005	0.0034	1
ACACA	0	0	0	0.005	0.0034	1
ACTG1	0	0	0	0.005	0.0034	1
ADAM29	0	0	0	0.005	0.0034	1
ADCY1	0	0	0	0.01	0.0067	1
ALK	0	0	0	0.01	0.0067	1
ANKRD30A	0	0	0	0.005	0.0034	1
APC	0	0	0.015	0.015	0.013	1
AR	0	0	0	0.005	0.0034	1
ARID1A	0	0	0.015	0.02	0.017	1
ARID5B	0	0	0	0.005	0.0034	1
ASXL1	0	0	0	0.005	0.0034	1
ATRX	0	0	0.015	0.025	0.02	1
AURKA	0	0	0	0.005	0.0034	1
AXIN2	0	0	0	0.01	0.0067	1
B2M	0	0	0	0.005	0.0034	1
BAP1	0	0	0	0.005	0.0034	1
BCL2A1	0	0	0	0.005	0.0034	1
BCL2L1	0	0	0	0.005	0.0034	1
BCL3	0	0	0	0.005	0.0034	1
BCL6	0	0	0	0.005	0.0034	1
BLM	0	0	0	0.005	0.0034	1
BRCA1	0	0	0.015	0.02	0.017	1
BRD2	0	0	0	0.01	0.0067	1
C11orf30	0	0	0	0.01	0.0067	1
C1QA	0	0	0	0.005	0.0034	1
CARD11	0	0	0	0.005	0.0034	1
CASP8	0	0	0	0.005	0.0034	1
CCNB3	0	0	0	0.005	0.0034	1
CCND1	0	0	0	0.005	0.0034	1
CCND2	0	0	0	0.005	0.0034	1
CCNE1	0	0	0	0.005	0.0034	1
CD22	0	0	0	0.005	0.0034	1
CD274	0	0	0	0.005	0.0034	1
CD74-ROS1	0	0	0	0.005	0.0034	1
CDH1	0	0	0	0.005	0.0034	1
CDH11	0	0	0	0.005	0.0034	1
CDH18	0	0	0	0.005	0.0034	1
CDH23	0	0	0	0.01	0.0067	1
CDK12	0	0	0	0.005	0.0034	1
CDK13	0	0	0	0.005	0.0034	1
CDK4	0	0	0.015	0.02	0.017	1
CDK8	0	0	0	0.015	0.01	1
CDKN1A	0	0	0	0.01	0.0067	1
CEBPA	0	0	0	0.005	0.0034	1
CHD4	0	0	0	0.005	0.0034	1
CHD8	0	0	0	0.005	0.0034	1
CNTN5	0	0	0	0.005	0.0034	1
COBL-BRAF	0	0	0	0.005	0.0034	1
COL5A1	0	0	0	0.005	0.0034	1
COL5A3	0	0	0	0.005	0.0034	1
CRLF2	0	0	0	0.005	0.0034	1
CSF1R	0	0	0	0.01	0.0067	1
CSF3R	0	0	0	0.005	0.0034	1
CTNNA1	0	0	0	0.015	0.01	1
CTNNA2	0	0	0	0.005	0.0034	1
CYP2C19	0	0	0	0.005	0.0034	1
DCC	0	0	0	0.005	0.0034	1
DIAPH1	0	0	0	0.005	0.0034	1
DNMT3A	0	0	0	0.005	0.0034	1
DOT1L	0	0	0	0.005	0.0034	1
DUSP22	0	0	0	0.005	0.0034	1
EP300	0	0	0	0.015	0.01	1
EPAS1	0	0	0	0.015	0.01	1
EPC1	0	0	0	0.005	0.0034	1
EPHA3	0	0	0	0.01	0.0067	1
EPHB2	0	0	0	0.015	0.01	1
EPHB6	0	0	0	0.01	0.0067	1
ERBB3	0	0	0	0.01	0.0067	1
ERBB4	0	0	0.015	0.015	0.013	1
ERCC1	0	0	0	0.005	0.0034	1
ETV6	0	0	0	0.005	0.0034	1
EZH2	0	0	0	0.005	0.0034	1
FAM123B	0	0	0	0.005	0.0034	1
FANCA	0	0	0	0.005	0.0034	1
FANCC	0	0	0	0.005	0.0034	1
FANCL	0	0	0	0.005	0.0034	1
FCRL4	0	0	0	0.01	0.0067	1
FGF12	0	0	0	0.005	0.0034	1
FGF23	0	0	0	0.01	0.0067	1
FGFR1	0	0	0	0.01	0.0067	1
FLCN	0	0	0	0.005	0.0034	1
FMN2	0	0	0	0.005	0.0034	1
FOXA1	0	0	0	0.01	0.0067	1
FOXP1	0	0	0	0.005	0.0034	1
GAB2	0	0	0	0.005	0.0034	1
GABRA6	0	0	0	0.005	0.0034	1
GATA1	0	0	0	0.005	0.0034	1
GLB1L3	0	0	0	0.005	0.0034	1
GLI2	0	0	0	0.005	0.0034	1
GNAS	0	0	0	0.005	0.0034	1
GRM3	0	0	0	0.01	0.0067	1
HDAC1	0	0	0	0.005	0.0034	1
HDAC4	0	0	0	0.015	0.01	1
HIST1H1E	0	0	0	0.005	0.0034	1
HIST1H2BO	0	0	0	0.005	0.0034	1
HSD3B1	0	0	0	0.005	0.0034	1
IDH1	0	0	0	0.005	0.0034	1
IFITM3	0	0	0	0.01	0.0067	1
IGF1R	0	0	0	0.005	0.0034	1
IKBKE	0	0	0	0.01	0.0067	1
IL21R	0	0	0	0.005	0.0034	1
IL7R	0	0	0	0.01	0.0067	1
IMPG1	0	0	0	0.005	0.0034	1
INPP4B	0	0	0	0.015	0.01	1
IRF2	0	0	0	0.005	0.0034	1
IRS2	0	0	0	0.01	0.0067	1
JAK1	0	0	0	0.005	0.0034	1
JAK2	0	0	0	0.01	0.0067	1
JUN	0	0	0	0.005	0.0034	1
KCNQ2	0	0	0	0.005	0.0034	1
KDM6A	0	0	0	0.01	0.0067	1
KDR	0	0	0	0.005	0.0034	1
KEAP1	0	0	0	0.005	0.0034	1
KEL	0	0	0	0.005	0.0034	1
KIF5B-RET	0	0	0.015	0.02	0.017	1
KIT	0	0	0	0.015	0.01	1
LPP	0	0	0	0.005	0.0034	1
LRP2	0	0	0	0.005	0.0034	1
LRP4	0	0	0	0.005	0.0034	1
MAP2K2	0	0	0	0.01	0.0067	1
MAP2K4	0	0	0	0.005	0.0034	1
MAP3K13	0	0	0	0.01	0.0067	1
MCL1	0	0	0	0.005	0.0034	1
MDM4	0	0	0	0.01	0.0067	1
MECOM	0	0	0	0.005	0.0034	1
MEF2B	0	0	0	0.01	0.0067	1
MEN1	0	0	0	0.01	0.0067	1
MLL	0	0	0.015	0.02	0.017	1
MLLT3	0	0	0	0.005	0.0034	1
MMP2	0	0	0	0.005	0.0034	1
MPL	0	0	0	0.005	0.0034	1
MSH2	0	0	0	0.005	0.0034	1
MSH3	0	0	0	0.005	0.0034	1
MYCL1	0	0	0	0.005	0.0034	1
MYD88	0	0	0	0.005	0.0034	1
NCOR1	0	0	0	0.005	0.0034	1
NF2	0	0	0	0.005	0.0034	1
NFE2L2	0	0	0	0.005	0.0034	1
NKX2-1	0	0	0	0.005	0.0034	1
NOTCH2	0	0	0.015	0.015	0.013	1
NOTCH3	0	0	0	0.005	0.0034	1
NOTCH4	0	0	0	0.005	0.0034	1
NPM1	0	0	0	0.005	0.0034	1
NRXN1	0	0	0	0.005	0.0034	1
NSD1	0	0	0	0.015	0.01	1
NTHL1	0	0	0	0.005	0.0034	1
NTRK1	0	0	0	0.01	0.0067	1
OR11G2	0	0	0	0.005	0.0034	1
OR4C6	0	0	0	0.005	0.0034	1
PARK2	0	0	0	0.005	0.0034	1
PARP1	0	0	0	0.005	0.0034	1
PBRM1	0	0	0	0.01	0.0067	1
PDGFRA-chr4 54710168	0	0	0	0.005	0.0034	1
PIK3CB	0	0	0	0.01	0.0067	1
PIK3R1	0	0	0	0.005	0.0034	1
PIK3R3	0	0	0	0.005	0.0034	1
PLCG1	0	0	0	0.005	0.0034	1
PLXNB2	0	0	0	0.005	0.0034	1
PMS2	0	0	0	0.005	0.0034	1
POLD1	0	0	0	0.01	0.0067	1
POLE	0	0	0	0.01	0.0067	1
PPP1R17	0	0	0	0.005	0.0034	1
PPP2R1A	0	0	0	0.005	0.0034	1
PRDM1	0	0	0	0.005	0.0034	1
PRKAA1	0	0	0	0.005	0.0034	1
PRKAR1A	0	0	0	0.005	0.0034	1
PTEN	0	0	0.031	0.03	0.027	1
PTPRT	0	0	0	0.005	0.0034	1
RAB35	0	0	0	0.005	0.0034	1
RAD50	0	0	0	0.005	0.0034	1
RAD51B	0	0	0	0.005	0.0034	1
RAD54L	0	0	0	0.01	0.0067	1
RAF1	0	0	0	0.005	0.0034	1
RECQL	0	0	0	0.005	0.0034	1
RELN	0	0	0	0.005	0.0034	1
RICTOR	0	0	0	0.015	0.01	1
RNASEL	0	0	0	0.005	0.0034	1
ROBO2	0	0	0	0.005	0.0034	1
ROCK1	0	0	0	0.005	0.0034	1
RUNX1	0	0	0	0.005	0.0034	1
RYR1	0	0	0	0.005	0.0034	1
RYR2	0	0	0	0.005	0.0034	1
SDHA	0	0	0.015	0.015	0.013	1
SERPINB4	0	0	0	0.005	0.0034	1
SGCZ	0	0	0	0.005	0.0034	1
SLC34A2	0	0	0	0.005	0.0034	1
SMAD4	0	0	0	0.015	0.01	1
SMARCB1	0	0	0	0.01	0.0067	1
SMO	0	0	0	0.005	0.0034	1
SOCS1	0	0	0	0.015	0.01	1
SOX2	0	0	0	0.005	0.0034	1
SRC	0	0	0	0.005	0.0034	1
STK11	0	0	0.015	0.03	0.023	1
SYK	0	0	0	0.005	0.0034	1
TCF7L2	0	0	0	0.005	0.0034	1
TFE3	0	0	0	0.005	0.0034	1
TGFBR1	0	0	0	0.01	0.0067	1
TGFBR2	0	0	0	0.01	0.0067	1
TMEM127	0	0	0	0.01	0.0067	1
TMPRSS2	0	0	0	0.005	0.0034	1
TOP2A	0	0	0	0.01	0.0067	1
TP63	0	0	0	0.01	0.0067	1
TRIO	0	0	0	0.01	0.0067	1
TSHR	0	0	0	0.005	0.0034	1
TUBA3C	0	0	0	0.01	0.0067	1
U2AF1	0	0	0	0.015	0.01	1
WHSC1	0	0	0	0.005	0.0034	1
WNT5A	0	0	0	0.005	0.0034	1
WRN	0	0	0	0.01	0.0067	1
WT1	0	0	0	0.005	0.0034	1
XIAP	0	0	0	0.005	0.0034	1
XPO1	0	0	0	0.005	0.0034	1
XRCC3	0	0	0	0.005	0.0034	1
ZFHX3	0	0	0	0.015	0.01	1
ZMAT3	0	0	0	0.005	0.0034	1
ZNF384	0	0	0	0.005	0.0034	1
