# Supplementary material for: Genetic, DNA methylation, and immune profile discrepancies between early-stage single primary lung cancer and synchronous multiple primary lung cancer
Source: Clin Epigenetics. 2023 Jan 7;15:4. doi: 10.1186/s13148-023-01422-y (PMC9824942; doi:10.1186/s13148-023-01422-y)
Supplement: Supplementary file 4 — Additional file 4: Table S4. (A–F) Genetical discrepancies between SPLC and sMPLc patients. [file 13148_2023_1422_MOESM4_ESM.xlsx]

## Sheet: S4A-Female-GGO
Table S4A. Genetical discrepancies between SPLC and sMPLc patients.
Female patients with GGO lesion
Gene	sMPLC (%, n=80*)	SPLC (%, n=42)	cohort	p-value	*, nodule number
BRAF	0.163	0.024	0.11	0.033
APC	0	0.071	0.024	0.036
EGFR	0.475	0.67	0.53	0.037
FAT2	0	0.048	0.016	0.11
MAP3K1	0	0.048	0.016	0.11
NF2	0	0.048	0.016	0.11
MED12	0.138	0.024	0.08	0.16
TP53	0.038	0.095	0.056	0.22
ATM	0.013	0.048	0.024	0.26
RBM10	0.138	0.19	0.14	0.27
CDKN2A	0	0.024	0.008	0.34
CSF1R	0	0.024	0.008	0.34
ATR	0	0.024	0.008	0.34
BCL10	0	0.024	0.008	0.34
CDK4	0	0.024	0.008	0.34
CYLD	0	0.024	0.008	0.34
MET	0	0.024	0.008	0.34
PRDM1	0	0.024	0.008	0.34
ROS1	0	0.024	0.008	0.34
TP63	0	0.024	0.008	0.34
AKT2	0	0.024	0.008	0.34
ATP12A	0	0.024	0.008	0.34
AURKA	0	0.024	0.008	0.34
BCORL1	0	0.024	0.008	0.34
CHEK2	0	0.024	0.008	0.34
CRLF2	0	0.024	0.008	0.34
CTNNA1	0	0.024	0.008	0.34
DOT1L	0	0.024	0.008	0.34
EIF4A2	0	0.024	0.008	0.34
ELF3	0	0.024	0.008	0.34
EPHA3	0	0.024	0.008	0.34
EXT1	0	0.024	0.008	0.34
FGFR3	0	0.024	0.008	0.34
FLT4	0	0.024	0.008	0.34
GNAS	0	0.024	0.008	0.34
HOXA11	0	0.024	0.008	0.34
IFNG	0	0.024	0.008	0.34
KAT6A	0	0.024	0.008	0.34
MAX	0	0.024	0.008	0.34
MDM2	0	0.024	0.008	0.34
MYC	0	0.024	0.008	0.34
NSD1	0	0.024	0.008	0.34
POLE	0	0.024	0.008	0.34
RAD51D	0	0.024	0.008	0.34
RNF43	0	0.024	0.008	0.34
ROS1-SLC35F1	0	0.024	0.008	0.34
SOCS1	0	0.024	0.008	0.34
TNFSF11	0	0.024	0.008	0.34
ZFHX3	0	0.024	0.008	0.34
KRAS	0.075	0.024	0.056	0.42
MAP2K1	0.01	0.048	0.08	0.49
BCOR	0.038	0	0.024	0.55
BRCA2	0.025	0	0.016	0.55
PTEN	0.025	0	0.016	0.55
ZFP36L1	0.038	0	0.024	0.55
BMPR1A	0.025	0	0.016	0.55
FLT3	0.025	0	0.016	0.55
PTCH2	0.025	0	0.016	0.55
RPTOR	0.025	0	0.016	0.55
MTOR	0.025	0.048	0.032	0.6
ARAF	0.025	0.048	0.032	0.6
TSC1	0.05	0.071	0.056	0.69
ERBB2	0.125	0.12	0.12	1
FAT1	0.013	0.024	0.016	1
LRP1B	0.013	0	0.008	1
NF1	0.038	0.048	0.04	1
PIK3CA	0.038	0.024	0.032	1
PTPRD	0	0	0	1
ARID2	0.013	0.024	0.016	1
EPHA5	0.025	0.024	0.024	1
KIF5B-RET	0.038	0.024	0.032	1
ARID1B	0.013	0	0.008	1
CREBBP	0.013	0.024	0.016	1
JAK3	0.013	0.024	0.016	1
MLL	0.013	0.024	0.016	1
MLL2	0.025	0.024	0.024	1
MLL3	0.013	0.024	0.016	1
MST1R	0.013	0	0.008	1
PCK1	0.013	0.024	0.016	1
RINT1	0.013	0	0.008	1
STAG2	0.013	0.024	0.016	1
STAT3	0.013	0.024	0.016	1
TET2	0.025	0.024	0.024	1
ARID1A	0.013	0	0.008	1
ATRX	0.013	0.024	0.016	1
BRCA1	0.013	0.024	0.016	1
CDH23	0.013	0.024	0.016	1
EPHB1	0.013	0.024	0.016	1
ERCC4	0.013	0	0.008	1
ESR1	0	0	0	1
FBXW7	0.013	0	0.008	1
GRIN2A	0.013	0	0.008	1
HGF	0	0	0	1
IFITM3	0.013	0.024	0.016	1
JAK1	0	0	0	1
NCOR1	0.013	0.024	0.016	1
NOTCH1	0.013	0.024	0.016	1
NTRK3	0.013	0	0.008	1
PDGFRB	0.013	0	0.008	1
RICTOR	0.013	0	0.008	1
SLX4	0.013	0	0.008	1
SMARCA4	0.013	0	0.008	1
SMARCB1	0.013	0.024	0.016	1
STK11	0	0	0	1
TBX3	0.013	0	0.008	1
TNFRSF14	0.013	0.024	0.016	1
ABCC11	0	0	0	1
ACIN1	0	0	0	1
ACTG1	0.013	0	0.008	1
AKT1	0.013	0	0.008	1
ANKRD30A	0.013	0	0.008	1
AXIN1	0	0	0	1
AXIN2	0	0	0	1
B2M	0	0	0	1
BARD1	0	0	0	1
BBS9	0	0	0	1
BRD2	0	0	0	1
BRD4	0.013	0	0.008	1
BRIP1	0	0	0	1
BTK	0	0	0	1
C1QA	0	0	0	1
CARD11	0	0	0	1
CD74-ROS1	0	0	0	1
CDC73	0	0	0	1
CDH11	0	0	0	1
CDH18	0.013	0	0.008	1
CDKN2B	0.013	0	0.008	1
COBL-BRAF	0.013	0	0.008	1
CUL3	0	0	0	1
DAXX	0	0	0	1
DDR2	0	0	0	1
DIAPH1	0.013	0	0.008	1
EML4-ALK	0	0	0	1
EP300	0.013	0	0.008	1
EPAS1	0.013	0	0.008	1
EPHB2	0	0	0	1
EPHB6	0.013	0	0.008	1
ERG	0	0	0	1
ERRFI1	0	0	0	1
FANCC	0	0	0	1
FANCM	0	0	0	1
FCRL4	0.013	0	0.008	1
FGFR1	0	0	0	1
FGFR2	0	0	0	1
FGFR4	0.013	0	0.008	1
FH	0.013	0	0.008	1
FLT1	0	0	0	1
FMR1	0.013	0	0.008	1
FOXA1	0	0	0	1
GATA3	0.013	0	0.008	1
GOPC-ROS1	0.013	0	0.008	1
HCLS1	0.013	0	0.008	1
HNF1A	0	0	0	1
IGF1R	0	0	0	1
IKBKE	0	0	0	1
IKZF1	0	0	0	1
IL7R	0	0	0	1
KCNJ5	0.013	0	0.008	1
KCNQ2	0.013	0	0.008	1
KDM5C	0	0	0	1
KEAP1	0	0	0	1
LRP2	0.013	0	0.008	1
MAD1L1	0.013	0	0.008	1
MAF	0	0	0	1
MITF	0	0	0	1
MSH6	0.013	0	0.008	1
MYD88	0	0	0	1
NAV3	0.013	0	0.008	1
NBN	0.013	0	0.008	1
NFKBIA	0.013	0	0.008	1
NOTCH2	0.013	0	0.008	1
NQO1	0.013	0	0.008	1
NRXN1	0	0	0	1
NTRK1	0	0	0	1
NTRK2	0	0	0	1
PALB2	0	0	0	1
PAX5	0	0	0	1
PIK3CB	0.013	0	0.008	1
PIK3R1	0	0	0	1
PKHD1	0	0	0	1
PLCG1	0.013	0	0.008	1
PLCG2	0.013	0	0.008	1
POT1	0	0	0	1
PPP2R1A	0	0	0	1
PREX2	0	0	0	1
PRKAR1A	0	0	0	1
PRKCB	0	0	0	1
PTCH1	0	0	0	1
PTPN11	0.013	0	0.008	1
PTPRB	0	0	0	1
RAD21	0.013	0	0.008	1
RAF1	0.013	0	0.008	1
RARA	0.013	0	0.008	1
RB1	0.013	0	0.008	1
RECQL4	0.013	0	0.008	1
RET	0.013	0	0.008	1
ROBO3	0	0	0	1
RUNX2	0	0	0	1
SDHA	0.013	0	0.008	1
SETBP1	0.013	0	0.008	1
SETD2	0	0	0	1
SF3B1	0	0	0	1
SLC34A2	0.013	0	0.008	1
SMAD4	0	0	0	1
SOX17	0	0	0	1
SOX9	0	0	0	1
TGFBR1	0.013	0	0.008	1
TOP2A	0.013	0	0.008	1
TP73	0.013	0	0.008	1
TSHZ3	0	0	0	1
TUBB3	0.013	0	0.008	1
UMPS	0.013	0	0.008	1
WT1	0	0	0	1
XIAP	0.013	0	0.008	1
XPO1	0	0	0	1

## Sheet: S4B-Male-GGO
Table S4B. Genetical discrepancies between SPLC and sMPLc patients.
Male patients with GGO lesion
Gene	sMPLC (%, n=33*)	SPLC (%, n=18)	cohort	p-value	*, nodule number
ARID1B	0	0.11	0.039	0.12
CSF1R	0	0.11	0.039	0.12
JAK1	0	0.11	0.039	0.12
LRP1B	0.061	0.22	0.12	0.17
MAP2K1	0.12	0	0.078	0.28
KRAS	0.12	0	0.078	0.28
TP53	0.03	0.11	0.059	0.28
APC	0	0.056	0.02	0.35
CREBBP	0	0.056	0.02	0.35
MLL	0	0.056	0.02	0.35
PCK1	0	0.056	0.02	0.35
STAT3	0	0.056	0.02	0.35
ERCC4	0	0.056	0.02	0.35
PDGFRB	0	0.056	0.02	0.35
RICTOR	0	0.056	0.02	0.35
SLX4	0	0.056	0.02	0.35
SMARCA4	0	0.056	0.02	0.35
ABCC11	0	0.056	0.02	0.35
BBS9	0	0.056	0.02	0.35
BTK	0	0.056	0.02	0.35
C1QA	0	0.056	0.02	0.35
CARD11	0	0.056	0.02	0.35
CD74-ROS1	0	0.056	0.02	0.35
CDC73	0	0.056	0.02	0.35
CUL3	0	0.056	0.02	0.35
EML4-ALK	0	0.056	0.02	0.35
ERRFI1	0	0.056	0.02	0.35
FGFR2	0	0.056	0.02	0.35
IL7R	0	0.056	0.02	0.35
KEAP1	0	0.056	0.02	0.35
PALB2	0	0.056	0.02	0.35
PIK3R1	0	0.056	0.02	0.35
PPP2R1A	0	0.056	0.02	0.35
PREX2	0	0.056	0.02	0.35
ROBO3	0	0.056	0.02	0.35
RUNX2	0	0.056	0.02	0.35
SF3B1	0	0.056	0.02	0.35
SMAD4	0	0.056	0.02	0.35
SOX17	0	0.056	0.02	0.35
BRAF	0.24	0.11	0.2	0.46
MED12	0.061	0	0.039	0.53
CDKN2A	0.061	0	0.039	0.53
MST1R	0.061	0	0.039	0.53
RINT1	0.061	0	0.039	0.53
HGF	0.061	0	0.039	0.53
PTPRD	0.12	0.056	0.098	0.64
ERBB2	0.091	0.17	0.12	0.65
ATM	0.091	0.17	0.12	0.65
FAT1	0.091	0.17	0.12	0.65
EGFR	0.42	0.5	0.45	0.77
RBM10	0.21	0.17	0.2	1
TSC1	0	0	0	1
MTOR	0.03	0	0.02	1
NF1	0	0	0	1
PIK3CA	0.03	0	0.02	1
ARAF	0	0	0	1
ARID2	0.03	0.056	0.039	1
BCOR	0.03	0	0.02	1
EPHA5	0.03	0	0.02	1
KIF5B-RET	0	0	0	1
BRCA2	0.03	0	0.02	1
FAT2	0.03	0	0.02	1
JAK3	0.03	0	0.02	1
MLL2	0	0	0	1
MLL3	0.03	0	0.02	1
PTEN	0.03	0	0.02	1
STAG2	0.03	0	0.02	1
TET2	0	0	0	1
ZFP36L1	0	0	0	1
ARID1A	0.03	0	0.02	1
ATR	0.03	0	0.02	1
ATRX	0	0	0	1
BCL10	0.03	0	0.02	1
BMPR1A	0	0	0	1
BRCA1	0	0	0	1
CDH23	0	0	0	1
CDK4	0.03	0	0.02	1
CYLD	0.03	0	0.02	1
EPHB1	0	0	0	1
ESR1	0.03	0.056	0.039	1
FBXW7	0.03	0	0.02	1
FLT3	0	0	0	1
GRIN2A	0.03	0	0.02	1
IFITM3	0	0	0	1
MAP3K1	0	0	0	1
MET	0.03	0	0.02	1
NCOR1	0	0	0	1
NF2	0	0	0	1
NOTCH1	0	0	0	1
NTRK3	0.03	0	0.02	1
PRDM1	0.03	0	0.02	1
PTCH2	0	0	0	1
ROS1	0.03	0	0.02	1
RPTOR	0	0	0	1
SMARCB1	0	0	0	1
STK11	0.03	0.056	0.039	1
TBX3	0.03	0	0.02	1
TNFRSF14	0	0	0	1
TP63	0.03	0	0.02	1
ACIN1	0.03	0	0.02	1
ACTG1	0	0	0	1
AKT1	0	0	0	1
AKT2	0	0	0	1
ANKRD30A	0	0	0	1
ATP12A	0	0	0	1
AURKA	0	0	0	1
AXIN1	0.03	0	0.02	1
AXIN2	0.03	0	0.02	1
B2M	0.03	0	0.02	1
BARD1	0.03	0	0.02	1
BCORL1	0	0	0	1
BRD2	0.03	0	0.02	1
BRD4	0	0	0	1
BRIP1	0.03	0	0.02	1
CDH11	0.03	0	0.02	1
CDH18	0	0	0	1
CDKN2B	0	0	0	1
CHEK2	0	0	0	1
COBL-BRAF	0	0	0	1
CRLF2	0	0	0	1
CTNNA1	0	0	0	1
DAXX	0.03	0	0.02	1
DDR2	0.03	0	0.02	1
DIAPH1	0	0	0	1
DOT1L	0	0	0	1
EIF4A2	0	0	0	1
ELF3	0	0	0	1
EP300	0	0	0	1
EPAS1	0	0	0	1
EPHA3	0	0	0	1
EPHB2	0.03	0	0.02	1
EPHB6	0	0	0	1
ERG	0.03	0	0.02	1
EXT1	0	0	0	1
FANCC	0.03	0	0.02	1
FANCM	0.03	0	0.02	1
FCRL4	0	0	0	1
FGFR1	0.03	0	0.02	1
FGFR3	0	0	0	1
FGFR4	0	0	0	1
FH	0	0	0	1
FLT1	0.03	0	0.02	1
FLT4	0	0	0	1
FMR1	0	0	0	1
FOXA1	0.03	0	0.02	1
GATA3	0	0	0	1
GNAS	0	0	0	1
GOPC-ROS1	0	0	0	1
HCLS1	0	0	0	1
HNF1A	0.03	0	0.02	1
HOXA11	0	0	0	1
IFNG	0	0	0	1
IGF1R	0.03	0	0.02	1
IKBKE	0.03	0	0.02	1
IKZF1	0.03	0	0.02	1
KAT6A	0	0	0	1
KCNJ5	0	0	0	1
KCNQ2	0	0	0	1
KDM5C	0.03	0	0.02	1
LRP2	0	0	0	1
MAD1L1	0	0	0	1
MAF	0.03	0	0.02	1
MAX	0	0	0	1
MDM2	0	0	0	1
MITF	0.03	0	0.02	1
MSH6	0	0	0	1
MYC	0	0	0	1
MYD88	0.03	0	0.02	1
NAV3	0	0	0	1
NBN	0	0	0	1
NFKBIA	0	0	0	1
NOTCH2	0	0	0	1
NQO1	0	0	0	1
NRXN1	0.03	0	0.02	1
NSD1	0	0	0	1
NTRK1	0.03	0	0.02	1
NTRK2	0.03	0	0.02	1
PAX5	0.03	0	0.02	1
PIK3CB	0	0	0	1
PKHD1	0.03	0	0.02	1
PLCG1	0	0	0	1
PLCG2	0	0	0	1
POLE	0	0	0	1
POT1	0.03	0	0.02	1
PRKAR1A	0.03	0	0.02	1
PRKCB	0.03	0	0.02	1
PTCH1	0.03	0	0.02	1
PTPN11	0	0	0	1
PTPRB	0.03	0	0.02	1
RAD21	0	0	0	1
RAD51D	0	0	0	1
RAF1	0	0	0	1
RARA	0	0	0	1
RB1	0	0	0	1
RECQL4	0	0	0	1
RET	0	0	0	1
RNF43	0	0	0	1
ROS1-SLC35F1	0	0	0	1
SDHA	0	0	0	1
SETBP1	0	0	0	1
SETD2	0.03	0	0.02	1
SLC34A2	0	0	0	1
SOCS1	0	0	0	1
SOX9	0.03	0	0.02	1
TGFBR1	0	0	0	1
TNFSF11	0	0	0	1
TOP2A	0	0	0	1
TP73	0	0	0	1
TSHZ3	0.03	0	0.02	1
TUBB3	0	0	0	1
UMPS	0	0	0	1
WT1	0.03	0	0.02	1
XIAP	0	0	0	1
XPO1	0.03	0	0.02	1
ZFHX3	0	0	0	1

## Sheet: S4C-Female-mGGO
Table S4C. Genetical discrepancies between SPLC and sMPLc patients.
Female patients with mGGO lesion
Gene	sMPLC (%, n=116*)	SPLC (%, n=44)	cohort	p-value	*, nodule number
NAV3	0	0.068	0.019	0.02
EML4-ALK	0.0086	0.068	0.025	0.064
KDM5C	0	0.045	0.012	0.074
ARID5B	0	0.045	0.012	0.074
FGFR4	0	0.045	0.012	0.074
ERBB2	0.11	0.023	0.088	0.11
MLL2	0.017	0.068	0.031	0.13
KIF5B-RET	0.0086	0.045	0.019	0.18
BRCA2	0.0086	0.045	0.019	0.18
DOT1L	0.0086	0.045	0.019	0.18
TP53	0.12	0.2	0.14	0.21
CDK4	0	0.023	0.0062	0.27
EPHA3	0	0.023	0.0062	0.27
EPHB1	0	0.023	0.0062	0.27
EPHB2	0	0.023	0.0062	0.27
MAP2K4	0	0.023	0.0062	0.27
NFE2L2	0	0.023	0.0062	0.27
POT1	0	0.023	0.0062	0.27
ABCB1	0	0.023	0.0062	0.27
FANCM	0	0.023	0.0062	0.27
HIST1H3I	0	0.023	0.0062	0.27
IL7R	0	0.023	0.0062	0.27
IRF2	0	0.023	0.0062	0.27
MAP3K1	0	0.023	0.0062	0.27
NF2	0	0.023	0.0062	0.27
NKX2-1	0	0.023	0.0062	0.27
PIK3CB	0	0.023	0.0062	0.27
PIK3R1	0	0.023	0.0062	0.27
RINT1	0	0.023	0.0062	0.27
SMARCA4	0	0.023	0.0062	0.27
SMO	0	0.023	0.0062	0.27
TGFBR2	0	0.023	0.0062	0.27
ANKRD30A	0	0.023	0.0062	0.27
ASPM	0	0.023	0.0062	0.27
AURKB	0	0.023	0.0062	0.27
CDH11	0	0.023	0.0062	0.27
CTCF	0	0.023	0.0062	0.27
CYLD	0	0.023	0.0062	0.27
DIS3L2	0	0.023	0.0062	0.27
DMD	0	0.023	0.0062	0.27
DRGX	0	0.023	0.0062	0.27
ELF3	0	0.023	0.0062	0.27
EPHA2	0	0.023	0.0062	0.27
ERCC5	0	0.023	0.0062	0.27
F8	0	0.023	0.0062	0.27
FGF3	0	0.023	0.0062	0.27
FGFR3-PCDH7(intergenic)	0	0.023	0.0062	0.27
FOXO1	0	0.023	0.0062	0.27
FUBP1	0	0.023	0.0062	0.27
GKN2	0	0.023	0.0062	0.27
HIST1H2AG	0	0.023	0.0062	0.27
HIST1H3B	0	0.023	0.0062	0.27
IFNGR1	0	0.023	0.0062	0.27
IGF1R	0	0.023	0.0062	0.27
ITGA8-MN1	0	0.023	0.0062	0.27
LRRK2	0	0.023	0.0062	0.27
MAX	0	0.023	0.0062	0.27
MLH1	0	0.023	0.0062	0.27
MNDA	0	0.023	0.0062	0.27
NTRK2	0	0.023	0.0062	0.27
NTRK3	0	0.023	0.0062	0.27
OR4A15	0	0.023	0.0062	0.27
PMS1	0	0.023	0.0062	0.27
PROCR-PCK1	0	0.023	0.0062	0.27
SDC4-ROS1	0	0.023	0.0062	0.27
SERPINB3	0	0.023	0.0062	0.27
SLC34A2	0	0.023	0.0062	0.27
SLC34A2-ROS1	0	0.023	0.0062	0.27
STAT3	0	0.023	0.0062	0.27
STAG2	0.017	0.045	0.025	0.3
CTNNB1	0.043	0	0.031	0.32
LRP1B	0.026	0.068	0.038	0.35
FAT2	0.026	0.068	0.038	0.35
ATM	0.0086	0.023	0.012	0.48
NF1	0.0086	0.023	0.012	0.48
PCK1	0.0086	0.023	0.012	0.48
EPHA5	0.0086	0.023	0.012	0.48
MLL	0.0086	0.023	0.012	0.48
RB1	0.0086	0.023	0.012	0.48
BCOR	0.0086	0.023	0.012	0.48
CDH23	0.0086	0.023	0.012	0.48
CUL3	0.0086	0.023	0.012	0.48
DDR2	0.0086	0.023	0.012	0.48
EP300	0.0086	0.023	0.012	0.48
EPHB6	0.0086	0.023	0.012	0.48
FLT3	0.0086	0.023	0.012	0.48
MTOR	0.0086	0.023	0.012	0.48
ROS1	0.0086	0.023	0.012	0.48
AKT1	0.0086	0.023	0.012	0.48
EPPK1	0.0086	0.023	0.012	0.48
GRM3	0.0086	0.023	0.012	0.48
IKBKE	0.0086	0.023	0.012	0.48
NOTCH3	0.0086	0.023	0.012	0.48
TNFRSF14	0.0086	0.023	0.012	0.48
MED12	0.086	0.045	0.075	0.51
ARID1B	0.026	0	0.019	0.56
BRCA1	0.026	0	0.019	0.56
TSC2	0.026	0	0.019	0.56
SDHA	0.026	0	0.019	0.56
SOCS1	0.026	0	0.019	0.56
ATRX	0.034	0	0.025	0.58
PTEN	0.034	0	0.025	0.58
RBM10	0.13	0.16	0.14	0.61
MDM2	0.026	0.045	0.031	0.62
ARID1A	0.026	0.045	0.031	0.62
MAP2K1	0.052	0.023	0.044	0.67
SETD2	0.034	0.045	0.038	0.67
EGFR	0.72	0.73	0.72	1
KRAS	0.06	0.045	0.056	1
BRAF	0.06	0.068	0.062	1
PIK3CA	0.043	0.045	0.044	1
FAT1	0.026	0.023	0.025	1
MYC	0.043	0.023	0.038	1
PDGFRB	0.034	0.023	0.031	1
ATR	0.017	0	0.012	1
ERBB4	0.017	0.023	0.019	1
FLT4	0	0	0	1
IFNG	0.017	0.023	0.019	1
MLL3	0.0086	0	0.0062	1
APC	0.017	0	0.012	1
CBL	0.017	0	0.012	1
CDKN2A	0.017	0	0.012	1
EXT1	0.017	0.023	0.019	1
HGF	0.0086	0	0.0062	1
PTPN11	0.0086	0	0.0062	1
SLX4	0.017	0.023	0.019	1
STK11	0	0	0	1
U2AF1	0.017	0.023	0.019	1
ABCC11	0.017	0	0.012	1
ABL1	0	0	0	1
CARD11	0	0	0	1
CREBBP	0.017	0	0.012	1
CTNNA1	0.0086	0	0.0062	1
DNMT3A	0.0086	0	0.0062	1
EXT2	0	0	0	1
FGFR1	0	0	0	1
FLT1	0.017	0	0.012	1
GRIN2A	0.017	0	0.012	1
HDAC4	0.017	0	0.012	1
JAK2	0	0	0	1
MEN1	0.0086	0	0.0062	1
MET	0.017	0	0.012	1
NBN	0.0086	0	0.0062	1
NOTCH4	0.0086	0	0.0062	1
PBRM1	0.0086	0	0.0062	1
PDGFRA	0.017	0	0.012	1
PMS2	0	0	0	1
PTPRD	0.0086	0	0.0062	1
RARA	0.017	0	0.012	1
SMAD4	0.017	0	0.012	1
WRN	0.0086	0	0.0062	1
ZFHX3	0.0086	0	0.0062	1
ALK	0.0086	0	0.0062	1
ARID2	0.017	0	0.012	1
ASXL1	0	0	0	1
AXIN1	0.017	0	0.012	1
BAP1	0.0086	0	0.0062	1
BARD1	0.0086	0	0.0062	1
BRIP1	0	0	0	1
C11orf30	0.0086	0	0.0062	1
CD22	0	0	0	1
CDC73	0.0086	0	0.0062	1
CDH1	0	0	0	1
CDK13	0	0	0	1
CDK8	0	0	0	1
CDKN1A	0	0	0	1
COL5A3	0.0086	0	0.0062	1
EPAS1	0	0	0	1
ERBB3	0.0086	0	0.0062	1
FAM123B	0.0086	0	0.0062	1
FBXW7	0.017	0	0.012	1
FGFR3	0.0086	0	0.0062	1
FMN2	0.0086	0	0.0062	1
IL21R	0	0	0	1
INPP4B	0.017	0	0.012	1
KDR	0	0	0	1
KIT	0	0	0	1
MAP2K2	0	0	0	1
MAP3K13	0	0	0	1
MDM4	0.017	0	0.012	1
MPL	0	0	0	1
NSD1	0	0	0	1
NTRK1	0	0	0	1
PDK1	0.0086	0	0.0062	1
PIK3CG	0	0	0	1
POLD1	0.0086	0	0.0062	1
PPP2R1A	0	0	0	1
RAD54L	0.0086	0	0.0062	1
RECQL4	0.017	0	0.012	1
RET	0.0086	0	0.0062	1
SMAD2	0.017	0	0.012	1
TMEM127	0.0086	0	0.0062	1
TMPRSS2	0	0	0	1
TRIO	0	0	0	1
UGT1A1	0.0086	0	0.0062	1
ABCA13	0	0	0	1
ABCC2	0	0	0	1
ACACA	0.0086	0	0.0062	1
ACIN1	0.0086	0	0.0062	1
ADAM29	0	0	0	1
ADCY1	0.0086	0	0.0062	1
ANGPT1	0	0	0	1
AR	0.0086	0	0.0062	1
ARAF	0.0086	0	0.0062	1
AXIN2	0	0	0	1
BCL10	0	0	0	1
BCL2A1	0	0	0	1
BCL2L1	0	0	0	1
BCL3	0	0	0	1
BCL6	0	0	0	1
BLM	0	0	0	1
BTK	0	0	0	1
C1QA	0.0086	0	0.0062	1
CASP8	0.0086	0	0.0062	1
CCND2	0	0	0	1
CCNE1	0.0086	0	0.0062	1
CD274	0	0	0	1
CD74-ROS1	0.0086	0	0.0062	1
CDK12	0.0086	0	0.0062	1
CDKN1B	0	0	0	1
CEBPA	0.0086	0	0.0062	1
CHD4	0.0086	0	0.0062	1
CHEK2	0	0	0	1
CIC	0.0086	0	0.0062	1
CNOT4	0.0086	0	0.0062	1
CNTN5	0	0	0	1
COL5A1	0	0	0	1
CRLF2	0.0086	0	0.0062	1
CSF1R	0.0086	0	0.0062	1
CSF3R	0.0086	0	0.0062	1
CYP2C19	0	0	0	1
DCC	0	0	0	1
EEF1A1	0.0086	0	0.0062	1
EPC1	0	0	0	1
ERCC1	0.0086	0	0.0062	1
EZH2	0.0086	0	0.0062	1
FANCA	0.0086	0	0.0062	1
FANCD2	0	0	0	1
FANCL	0	0	0	1
FCRL4	0.0086	0	0.0062	1
FGF12	0	0	0	1
FGF23	0.0086	0	0.0062	1
FLCN	0	0	0	1
FLG	0	0	0	1
FMR1	0.0086	0	0.0062	1
FOXA1	0	0	0	1
FOXL2	0.0086	0	0.0062	1
FOXP1	0	0	0	1
GATA1	0.0086	0	0.0062	1
GLB1L3	0.0086	0	0.0062	1
GLI2	0.0086	0	0.0062	1
HDAC1	0	0	0	1
HECW1	0	0	0	1
HIST1H1E	0	0	0	1
HIST1H2BC	0	0	0	1
HIST1H2BO	0	0	0	1
HNF1A	0	0	0	1
IFITM3	0	0	0	1
IGF2	0.0086	0	0.0062	1
IMPG1	0.0086	0	0.0062	1
ING1	0.0086	0	0.0062	1
IRS2	0.0086	0	0.0062	1
JAK1	0	0	0	1
JAK3	0	0	0	1
JUN	0.0086	0	0.0062	1
KDM6A	0.0086	0	0.0062	1
KEL	0	0	0	1
LEF1	0	0	0	1
LPP	0.0086	0	0.0062	1
LRP4	0	0	0	1
LRRC7	0	0	0	1
MECOM	0	0	0	1
MEF2B	0	0	0	1
MLLT3	0.0086	0	0.0062	1
MRE11A	0.0086	0	0.0062	1
MS4A1	0	0	0	1
MSH3	0.0086	0	0.0062	1
MSH6	0.0086	0	0.0062	1
MST1R	0.0086	0	0.0062	1
MUTYH	0.0086	0	0.0062	1
MYCL1	0.0086	0	0.0062	1
NOTCH1	0	0	0	1
NOTCH2	0	0	0	1
NRXN1	0	0	0	1
NTHL1	0.0086	0	0.0062	1
OR11G2	0	0	0	1
OR4C6	0	0	0	1
OR5L2	0	0	0	1
PAK3	0.0086	0	0.0062	1
PARP1	0.0086	0	0.0062	1
PDGFRA-chr4 54710168	0.0086	0	0.0062	1
PIK3R3	0	0	0	1
PLXNB2	0	0	0	1
POLE	0	0	0	1
PPP1R17	0	0	0	1
PRKAA1	0.0086	0	0.0062	1
PTCH2	0	0	0	1
RAB35	0.0086	0	0.0062	1
RAD50	0	0	0	1
RAD51B	0.0086	0	0.0062	1
RECQL	0.0086	0	0.0062	1
RELN	0	0	0	1
RICTOR	0	0	0	1
RNASEL	0	0	0	1
RNF43	0	0	0	1
ROBO2	0	0	0	1
RPGR	0	0	0	1
RSPO3	0	0	0	1
RUNX1	0.0086	0	0.0062	1
RYR1	0	0	0	1
SEC31A	0	0	0	1
SERPINB4	0.0086	0	0.0062	1
SGCZ	0	0	0	1
SMARCB1	0.0086	0	0.0062	1
SOX2	0.0086	0	0.0062	1
SRC	0.0086	0	0.0062	1
SYK	0.0086	0	0.0062	1
TBX3	0	0	0	1
TCF7L2	0.0086	0	0.0062	1
TERT	0	0	0	1
TGFBR1	0	0	0	1
TJP1	0	0	0	1
TOP2A	0	0	0	1
TP63	0	0	0	1
TRAF7	0.0086	0	0.0062	1
TSC1	0.0086	0	0.0062	1
TSHR	0.0086	0	0.0062	1
TSHZ3	0	0	0	1
TUBA3C	0	0	0	1
WHSC1	0.0086	0	0.0062	1
WNT5A	0	0	0	1
XRCC1	0	0	0	1
XRCC3	0.0086	0	0.0062	1
ZFP36L1	0	0	0	1
ZNF384	0.0086	0	0.0062	1

## Sheet: S4D-Male-mGGO
Table S4D. Genetical discrepancies between SPLC and sMPLc patients.
Male patients with mGGO lesion
Gene	sMPLC (%, n=42*)	SPLC (%, n=26)	cohort	p-value	*, nodule number
PIK3CA	0	0.12	0.044	0.052
MED12	0	0.077	0.029	0.14
DNMT3A	0	0.077	0.029	0.14
NOTCH4	0	0.077	0.029	0.14
KRAS	0.14	0.038	0.1	0.24
EPHA5	0.071	0	0.044	0.28
PTPN11	0.071	0	0.044	0.28
ABL1	0.071	0	0.044	0.28
BRAF	0.095	0	0.059	0.29
STK11	0.095	0	0.059	0.29
EGFR	0.5	0.65	0.56	0.31
ARID1A	0	0.038	0.015	0.38
BCOR	0	0.038	0.015	0.38
CDH23	0	0.038	0.015	0.38
EPHB6	0	0.038	0.015	0.38
FLT1	0	0.038	0.015	0.38
GRIN2A	0	0.038	0.015	0.38
MET	0	0.038	0.015	0.38
RARA	0	0.038	0.015	0.38
ALK	0	0.038	0.015	0.38
BAP1	0	0.038	0.015	0.38
COL5A3	0	0.038	0.015	0.38
FAM123B	0	0.038	0.015	0.38
FGFR3	0	0.038	0.015	0.38
FMN2	0	0.038	0.015	0.38
HIST1H3I	0	0.038	0.015	0.38
ABCC2	0	0.038	0.015	0.38
ANGPT1	0	0.038	0.015	0.38
BCL2A1	0	0.038	0.015	0.38
BTK	0	0.038	0.015	0.38
CDKN1B	0	0.038	0.015	0.38
CHEK2	0	0.038	0.015	0.38
FANCD2	0	0.038	0.015	0.38
FLCN	0	0.038	0.015	0.38
FLG	0	0.038	0.015	0.38
HECW1	0	0.038	0.015	0.38
HIST1H2BC	0	0.038	0.015	0.38
JAK3	0	0.038	0.015	0.38
LRRC7	0	0.038	0.015	0.38
MS4A1	0	0.038	0.015	0.38
NRXN1	0	0.038	0.015	0.38
OR5L2	0	0.038	0.015	0.38
RNF43	0	0.038	0.015	0.38
RPGR	0	0.038	0.015	0.38
RSPO3	0	0.038	0.015	0.38
SEC31A	0	0.038	0.015	0.38
TBX3	0	0.038	0.015	0.38
TERT	0	0.038	0.015	0.38
TJP1	0	0.038	0.015	0.38
XRCC1	0	0.038	0.015	0.38
LRP1B	0.12	0.038	0.088	0.39
TP53	0.24	0.35	0.28	0.41
RBM10	0.095	0.15	0.12	0.47
ERBB2	0.17	0.077	0.13	0.47
FAT2	0.048	0	0.029	0.52
MYC	0.048	0	0.029	0.52
MDM2	0.048	0	0.029	0.52
MLL2	0.048	0	0.029	0.52
PDGFRB	0.048	0	0.029	0.52
ERBB4	0.048	0	0.029	0.52
IFNG	0.048	0	0.029	0.52
APC	0.048	0	0.029	0.52
CDK4	0.048	0	0.029	0.52
EPHA3	0.048	0	0.029	0.52
EPHB2	0.048	0	0.029	0.52
POT1	0.048	0	0.029	0.52
PTPRD	0.048	0	0.029	0.52
ZFHX3	0.048	0	0.029	0.52
BRIP1	0.048	0	0.029	0.52
CDK8	0.048	0	0.029	0.52
CDKN1A	0.048	0	0.029	0.52
EPAS1	0.048	0	0.029	0.52
KIT	0.048	0	0.029	0.52
MAP2K2	0.048	0	0.029	0.52
MAP3K13	0.048	0	0.029	0.52
NSD1	0.048	0	0.029	0.52
PIK3CG	0.048	0	0.029	0.52
TRIO	0.048	0	0.029	0.52
SETD2	0.024	0.077	0.044	0.55
KIF5B-RET	0.024	0.077	0.044	0.55
CARD11	0.024	0.077	0.044	0.55
FGFR1	0.024	0.077	0.044	0.55
PMS2	0.024	0.077	0.044	0.55
FAT1	0.048	0.077	0.059	0.63
MLL3	0.048	0.077	0.059	0.63
FLT4	0.095	0.038	0.074	0.64
MAP2K1	0.071	0.077	0.074	1
ATM	0.095	0.12	0.1	1
NF1	0.095	0.077	0.088	1
CTNNB1	0.024	0.038	0.029	1
ATRX	0.024	0.038	0.029	1
PCK1	0.071	0.038	0.059	1
PTEN	0.024	0.038	0.029	1
ARID1B	0.024	0.038	0.029	1
ATR	0.048	0.038	0.044	1
BRCA1	0.024	0.038	0.029	1
BRCA2	0.024	0.038	0.029	1
CBL	0.024	0.038	0.029	1
CDKN2A	0.024	0.038	0.029	1
EML4-ALK	0	0	0	1
EXT1	0.024	0	0.015	1
HGF	0.048	0.038	0.044	1
KDM5C	0.024	0.038	0.029	1
MLL	0.024	0.038	0.029	1
RB1	0.024	0.038	0.029	1
SLX4	0.024	0	0.015	1
STAG2	0	0	0	1
TSC2	0.024	0	0.015	1
U2AF1	0.024	0	0.015	1
ABCC11	0.024	0	0.015	1
CREBBP	0.024	0	0.015	1
CTNNA1	0.024	0.038	0.029	1
CUL3	0.024	0	0.015	1
DDR2	0.024	0	0.015	1
DOT1L	0	0	0	1
EP300	0.024	0	0.015	1
EPHB1	0.024	0.038	0.029	1
EXT2	0.048	0.038	0.044	1
FLT3	0.024	0	0.015	1
HDAC4	0.024	0	0.015	1
JAK2	0.048	0.038	0.044	1
MAP2K4	0.024	0.038	0.029	1
MEN1	0.024	0.038	0.029	1
MTOR	0.024	0	0.015	1
NAV3	0	0	0	1
NBN	0.024	0.038	0.029	1
NFE2L2	0.024	0.038	0.029	1
PBRM1	0.024	0.038	0.029	1
PDGFRA	0.024	0	0.015	1
ROS1	0.024	0	0.015	1
SDHA	0	0	0	1
SMAD4	0.024	0	0.015	1
SOCS1	0	0	0	1
WRN	0.024	0.038	0.029	1
ABCB1	0.024	0	0.015	1
AKT1	0	0	0	1
ARID2	0	0	0	1
ARID5B	0	0	0	1
ASXL1	0.024	0.038	0.029	1
AXIN1	0	0	0	1
BARD1	0.024	0	0.015	1
C11orf30	0.024	0	0.015	1
CD22	0.024	0.038	0.029	1
CDC73	0.024	0	0.015	1
CDH1	0.024	0.038	0.029	1
CDK13	0.024	0.038	0.029	1
EPPK1	0	0	0	1
ERBB3	0.024	0	0.015	1
FANCM	0.024	0	0.015	1
FBXW7	0	0	0	1
FGFR4	0	0	0	1
GRM3	0	0	0	1
IKBKE	0	0	0	1
IL21R	0.024	0.038	0.029	1
IL7R	0.024	0	0.015	1
INPP4B	0	0	0	1
IRF2	0.024	0	0.015	1
KDR	0.024	0.038	0.029	1
MAP3K1	0.024	0	0.015	1
MDM4	0	0	0	1
MPL	0.024	0.038	0.029	1
NF2	0.024	0	0.015	1
NKX2-1	0.024	0	0.015	1
NOTCH3	0	0	0	1
NTRK1	0.024	0.038	0.029	1
PDK1	0.024	0	0.015	1
PIK3CB	0.024	0	0.015	1
PIK3R1	0.024	0	0.015	1
POLD1	0.024	0	0.015	1
PPP2R1A	0.024	0.038	0.029	1
RAD54L	0.024	0	0.015	1
RECQL4	0	0	0	1
RET	0.024	0	0.015	1
RINT1	0.024	0	0.015	1
SMAD2	0	0	0	1
SMARCA4	0.024	0	0.015	1
SMO	0.024	0	0.015	1
TGFBR2	0.024	0	0.015	1
TMEM127	0.024	0	0.015	1
TMPRSS2	0.024	0.038	0.029	1
TNFRSF14	0	0	0	1
UGT1A1	0.024	0	0.015	1
ABCA13	0.024	0	0.015	1
ACACA	0	0	0	1
ACIN1	0	0	0	1
ADAM29	0.024	0	0.015	1
ADCY1	0	0	0	1
ANKRD30A	0	0	0	1
AR	0	0	0	1
ARAF	0	0	0	1
ASPM	0	0	0	1
AURKB	0	0	0	1
AXIN2	0.024	0	0.015	1
BCL10	0.024	0	0.015	1
BCL2L1	0.024	0	0.015	1
BCL3	0.024	0	0.015	1
BCL6	0.024	0	0.015	1
BLM	0.024	0	0.015	1
C1QA	0	0	0	1
CASP8	0	0	0	1
CCND2	0.024	0	0.015	1
CCNE1	0	0	0	1
CD274	0.024	0	0.015	1
CD74-ROS1	0	0	0	1
CDH11	0	0	0	1
CDK12	0	0	0	1
CEBPA	0	0	0	1
CHD4	0	0	0	1
CIC	0	0	0	1
CNOT4	0	0	0	1
CNTN5	0.024	0	0.015	1
COL5A1	0.024	0	0.015	1
CRLF2	0	0	0	1
CSF1R	0	0	0	1
CSF3R	0	0	0	1
CTCF	0	0	0	1
CYLD	0	0	0	1
CYP2C19	0.024	0	0.015	1
DCC	0.024	0	0.015	1
DIS3L2	0	0	0	1
DMD	0	0	0	1
DRGX	0	0	0	1
EEF1A1	0	0	0	1
ELF3	0	0	0	1
EPC1	0.024	0	0.015	1
EPHA2	0	0	0	1
ERCC1	0	0	0	1
ERCC5	0	0	0	1
EZH2	0	0	0	1
F8	0	0	0	1
FANCA	0	0	0	1
FANCL	0.024	0	0.015	1
FCRL4	0	0	0	1
FGF12	0.024	0	0.015	1
FGF23	0	0	0	1
FGF3	0	0	0	1
FGFR3-PCDH7(intergenic)	0	0	0	1
FMR1	0	0	0	1
FOXA1	0.024	0	0.015	1
FOXL2	0	0	0	1
FOXO1	0	0	0	1
FOXP1	0.024	0	0.015	1
FUBP1	0	0	0	1
GATA1	0	0	0	1
GKN2	0	0	0	1
GLB1L3	0	0	0	1
GLI2	0	0	0	1
HDAC1	0.024	0	0.015	1
HIST1H1E	0.024	0	0.015	1
HIST1H2AG	0	0	0	1
HIST1H2BO	0.024	0	0.015	1
HIST1H3B	0	0	0	1
HNF1A	0.024	0	0.015	1
IFITM3	0.024	0	0.015	1
IFNGR1	0	0	0	1
IGF1R	0	0	0	1
IGF2	0	0	0	1
IMPG1	0	0	0	1
ING1	0	0	0	1
IRS2	0	0	0	1
ITGA8-MN1	0	0	0	1
JAK1	0.024	0	0.015	1
JUN	0	0	0	1
KDM6A	0	0	0	1
KEL	0.024	0	0.015	1
LEF1	0.024	0	0.015	1
LPP	0	0	0	1
LRP4	0.024	0	0.015	1
LRRK2	0	0	0	1
MAX	0	0	0	1
MECOM	0.024	0	0.015	1
MEF2B	0.024	0	0.015	1
MLH1	0	0	0	1
MLLT3	0	0	0	1
MNDA	0	0	0	1
MRE11A	0	0	0	1
MSH3	0	0	0	1
MSH6	0	0	0	1
MST1R	0	0	0	1
MUTYH	0	0	0	1
MYCL1	0	0	0	1
NOTCH1	0.024	0	0.015	1
NOTCH2	0.024	0	0.015	1
NTHL1	0	0	0	1
NTRK2	0	0	0	1
NTRK3	0	0	0	1
OR11G2	0.024	0	0.015	1
OR4A15	0	0	0	1
OR4C6	0.024	0	0.015	1
PAK3	0	0	0	1
PARP1	0	0	0	1
PDGFRA-chr4 54710168	0	0	0	1
PIK3R3	0.024	0	0.015	1
PLXNB2	0.024	0	0.015	1
PMS1	0	0	0	1
POLE	0.024	0	0.015	1
PPP1R17	0.024	0	0.015	1
PRKAA1	0	0	0	1
PROCR-PCK1	0	0	0	1
PTCH2	0.024	0	0.015	1
RAB35	0	0	0	1
RAD50	0.024	0	0.015	1
RAD51B	0	0	0	1
RECQL	0	0	0	1
RELN	0.024	0	0.015	1
RICTOR	0.024	0	0.015	1
RNASEL	0.024	0	0.015	1
ROBO2	0.024	0	0.015	1
RUNX1	0	0	0	1
RYR1	0.024	0	0.015	1
SDC4-ROS1	0	0	0	1
SERPINB3	0	0	0	1
SERPINB4	0	0	0	1
SGCZ	0.024	0	0.015	1
SLC34A2	0	0	0	1
SLC34A2-ROS1	0	0	0	1
SMARCB1	0	0	0	1
SOX2	0	0	0	1
SRC	0	0	0	1
STAT3	0	0	0	1
SYK	0	0	0	1
TCF7L2	0	0	0	1
TGFBR1	0.024	0	0.015	1
TOP2A	0.024	0	0.015	1
TP63	0.024	0	0.015	1
TRAF7	0	0	0	1
TSC1	0	0	0	1
TSHR	0	0	0	1
TSHZ3	0.024	0	0.015	1
TUBA3C	0.024	0	0.015	1
WHSC1	0	0	0	1
WNT5A	0.024	0	0.015	1
XRCC3	0	0	0	1
ZFP36L1	0.024	0	0.015	1
ZNF384	0	0	0	1

## Sheet: S4E-Female-solid
Table S4E. Genetical discrepancies between SPLC and sMPLc patients.
Female patients with solid lesion
Gene	sMPLC (%, n=15*)	SPLC (%, n=24)	cohort	p-value	*, nodule number
CTNNB1	0.2	0	0.075	0.046
MAP3K1	0.2	0	0.075	0.046
EGFR	0.93	0.67	0.75	0.06
PCK1	0.13	0	0.05	0.13
MLL	0.13	0	0.05	0.13
TP53	0.27	0.458	0.38	0.33
LRP1B	0.067	0	0.025	0.38
FAT1	0.067	0	0.025	0.38
EML4-ALK	0.067	0.21	0.15	0.38
PIK3CG	0.067	0	0.025	0.38
STK11	0.067	0	0.025	0.38
FLT4	0.067	0	0.025	0.38
IL7R	0.067	0	0.025	0.38
NSD1	0.067	0	0.025	0.38
RICTOR	0.067	0	0.025	0.38
ARAF	0.067	0	0.025	0.38
MCL1	0.067	0	0.025	0.38
ABL1	0.067	0	0.025	0.38
BRIP1	0.067	0	0.025	0.38
CCNB3	0.067	0	0.025	0.38
IDH1	0.067	0	0.025	0.38
MEF2B	0.067	0	0.025	0.38
TSC1	0.067	0	0.025	0.38
ARID5B	0.067	0	0.025	0.38
AURKA	0.067	0	0.025	0.38
BCL2A1	0.067	0	0.025	0.38
DUSP22	0.067	0	0.025	0.38
ETV6	0.067	0	0.025	0.38
GAB2	0.067	0	0.025	0.38
HSD3B1	0.067	0	0.025	0.38
MED12	0.067	0	0.025	0.38
NPM1	0.067	0	0.025	0.38
ROCK1	0.067	0	0.025	0.38
RYR2	0.067	0	0.025	0.38
TFE3	0.067	0	0.025	0.38
MLL3	0	0.083	0.05	0.52
NTRK3	0	0.083	0.05	0.52
PDGFRA	0	0.083	0.05	0.52
SMAD4	0	0.083	0.05	0.52
ZFHX3	0	0.083	0.05	0.52
EP300	0	0.083	0.05	0.52
INPP4B	0	0.083	0.05	0.52
NTRK1	0	0.083	0.05	0.52
ROBO3	0	0.083	0.05	0.52
ERCC1	0	0.083	0.05	0.52
JAK1	0	0.083	0.05	0.52
NCOR1	0	0.083	0.05	0.52
MYC	0.13	0.042	0.075	0.54
IFNG	0.13	0.042	0.075	0.54
RECQL4	0.13	0.042	0.075	0.54
MLL2	0.13	0.083	0.1	0.62
MDM2	0.13	0.083	0.1	0.62
CDK4	0.13	0.083	0.1	0.62
KRAS	0	0	0	1
PIK3CA	0.067	0.125	0.1	1
ERBB2	0.067	0.125	0.1	1
PTPRD	0	0.042	0.025	1
RBM10	0	0.042	0.025	1
SETD2	0.067	0.042	0.05	1
KEAP1	0	0	0	1
SMARCA4	0.067	0.042	0.05	1
BRCA2	0	0.042	0.025	1
CDC73	0	0.042	0.025	1
GRIN2A	0	0	0	1
RB1	0	0	0	1
RET	0	0	0	1
ARID1A	0	0.042	0.025	1
ARID2	0	0.042	0.025	1
CDKN2A	0	0.042	0.025	1
CSF1R	0	0	0	1
EPHA5	0	0.042	0.025	1
FANCM	0.067	0.042	0.05	1
FLT3	0	0	0	1
NOTCH2	0	0	0	1
NOTCH3	0	0	0	1
PMS2	0	0.042	0.025	1
ROS1	0.067	0.083	0.075	1
ATM	0	0	0	1
BCOR	0	0.042	0.025	1
EXT1	0	0	0	1
FGFR2	0	0.042	0.025	1
FLT1	0	0	0	1
GALNT12	0	0.042	0.025	1
MSH6	0	0.042	0.025	1
NFKBIA	0.067	0.042	0.05	1
TBX3	0.067	0.083	0.075	1
ACIN1	0	0	0	1
ALK	0	0	0	1
ARID1B	0	0.042	0.025	1
ATR	0	0.042	0.025	1
ATRX	0	0	0	1
BRAF	0	0	0	1
BRD2	0	0	0	1
CDH23	0	0	0	1
CIC	0	0	0	1
CREBBP	0	0	0	1
CYLD	0.067	0.042	0.05	1
DDR1	0	0.042	0.025	1
EPHA3	0	0.042	0.025	1
EPHB6	0	0	0	1
ERG	0	0	0	1
FAM157B	0	0.042	0.025	1
FAT2	0	0.042	0.025	1
FBXW7	0	0	0	1
FGFR1	0	0.042	0.025	1
FGFR3	0.067	0.042	0.05	1
FOXA1	0	0.042	0.025	1
GNA11	0	0.042	0.025	1
GNAS	0.067	0.042	0.05	1
HGF	0	0.042	0.025	1
IRS2	0	0	0	1
JAK2	0	0	0	1
KDM5C	0	0.042	0.025	1
KDM6A	0	0	0	1
KDR	0	0	0	1
KIF5B-RET	0	0.042	0.025	1
KIT	0	0	0	1
MAP2K1	0	0	0	1
MAP2K2	0	0.042	0.025	1
MTOR	0	0.042	0.025	1
MYCN	0	0	0	1
NBN	0	0	0	1
NF1	0	0	0	1
NTRK2	0	0	0	1
PARK2	0	0	0	1
PBRM1	0	0	0	1
PDGFRB	0	0	0	1
PRKAR1A	0	0.042	0.025	1
PTEN	0	0.042	0.025	1
PTPRT	0	0	0	1
RAD50	0	0	0	1
RUNX1	0	0	0	1
SLX4	0	0.042	0.025	1
SMAD3	0	0	0	1
STAG2	0	0.042	0.025	1
TET2	0	0.042	0.025	1
TGFBR2	0	0	0	1
TNFAIP3	0	0.042	0.025	1
TSC2	0	0.042	0.025	1
ABCA13	0	0	0	1
ABCC11	0	0	0	1
ABCG2	0	0	0	1
ABL2	0	0.042	0.025	1
ADCY1	0	0	0	1
AKT1	0	0	0	1
AKT2	0	0	0	1
AKT3	0	0	0	1
AMOT	0	0	0	1
APC	0	0	0	1
ASTN1	0	0	0	1
AXIN1	0	0.042	0.025	1
B2M	0	0.042	0.025	1
BAP1	0	0	0	1
BARD1	0	0	0	1
BCL2	0	0	0	1
BRCA1	0	0.042	0.025	1
BRD4	0	0	0	1
C15orf55	0	0	0	1
CARD11	0	0	0	1
CCDC6-RET	0	0	0	1
CCNA1	0	0	0	1
CCND1	0	0	0	1
CD74-ROS1	0	0.042	0.025	1
CDK12	0	0.042	0.025	1
CDK8	0	0	0	1
CDKN1B	0	0	0	1
CDKN2B	0	0	0	1
CDKN2C	0	0	0	1
CHD8	0	0	0	1
CHEK1	0	0	0	1
CHEK2	0	0.042	0.025	1
CRLF2	0	0	0	1
CTNNA1	0	0	0	1
CTNNA2	0	0	0	1
CTNND1	0	0	0	1
CUL3	0	0	0	1
CYP2D6	0	0	0	1
DDR2	0	0	0	1
DNMT3A	0	0	0	1
DOCK2	0	0	0	1
DOT1L	0	0.042	0.025	1
EPAS1	0	0	0	1
EPCAM	0	0	0	1
EPHA2	0	0.042	0.025	1
EPHA7	0	0.042	0.025	1
EPHB1	0	0	0	1
EPOR	0	0.042	0.025	1
ERBB4	0	0.042	0.025	1
ESR1	0	0.042	0.025	1
ETV1	0	0	0	1
EXT2	0	0	0	1
EZR-ROS1	0	0	0	1
FAM123B	0	0	0	1
FAM175A	0	0	0	1
FANCA	0	0	0	1
FANCD2	0	0	0	1
FANCL	0	0.042	0.025	1
FAT3	0	0	0	1
FCGR3A	0	0	0	1
FGF23	0	0	0	1
FGFR4	0	0	0	1
FLCN	0	0	0	1
FUBP1	0	0.042	0.025	1
FYN	0	0	0	1
GABRA6	0	0	0	1
GATA3	0	0	0	1
GPR124	0	0	0	1
GRM3	0	0	0	1
HDAC1	0	0	0	1
HIST1H1C	0	0	0	1
HIST1H2AL	0	0	0	1
HIST1H2BK	0	0.042	0.025	1
HIST1H3B	0	0	0	1
HMCN1	0	0	0	1
IGF1R	0	0	0	1
IKZF1	0	0.042	0.025	1
IL6ST	0	0.042	0.025	1
ING1	0	0	0	1
ITK	0	0	0	1
KDM5A	0	0	0	1
KRTAP5-5	0	0.042	0.025	1
LRRC7	0	0	0	1
MAP2K4	0	0	0	1
MET	0	0	0	1
MMP2	0	0	0	1
MSH2	0	0	0	1
MSH3	0	0	0	1
MST1R	0	0	0	1
MYD88	0	0	0	1
N6AMT1(intergenic)-RAF1	0	0	0	1
NKX2-1	0	0.042	0.025	1
NOTCH1	0	0	0	1
NOTCH4	0	0.042	0.025	1
NR1I2	0	0	0	1
OR4C6	0	0	0	1
P2RY8	0	0	0	1
PABPC3	0	0.042	0.025	1
PAK3	0	0.042	0.025	1
PALB2	0	0.042	0.025	1
PARP1	0	0	0	1
PDCD1	0	0	0	1
PDCD11	0	0	0	1
PMS1	0	0	0	1
POLD1	0	0	0	1
POLE	0	0	0	1
POT1	0	0	0	1
PPM1D	0	0	0	1
PRDM16	0	0.042	0.025	1
PTCH1	0	0.042	0.025	1
PTCH2	0	0.042	0.025	1
RAD54L	0	0	0	1
RAF1	0	0	0	1
RARA	0	0	0	1
RIT1	0	0	0	1
RNASEL	0	0	0	1
RSPO2	0	0	0	1
SDHA	0	0	0	1
SEMA3A	0	0	0	1
SERPINB4	0	0	0	1
SLC22A2	0	0	0	1
SMARCB1	0	0.042	0.025	1
SMO	0	0	0	1
SNTG1	0	0	0	1
SOX9	0	0	0	1
SRC	0	0	0	1
TAF1	0	0	0	1
TCEB1	0	0	0	1
TERT	0	0	0	1
TMPRSS2	0	0	0	1
TNFRSF14	0	0.042	0.025	1
TNN	0	0	0	1
TNPO1	0	0.042	0.025	1
TOP1	0	0	0	1
TUBA3C	0	0	0	1
U2AF1	0	0	0	1
USP8	0	0	0	1
WRN	0	0	0	1
WT1	0	0.042	0.025	1
ZC3H11A	0	0	0	1
ZIC3	0	0	0	1
ZMAT3	0	0	0	1
ZNF804B	0	0	0	1

## Sheet: S4F-Male-solid
Table S4F. Genetical discrepancies between SPLC and sMPLc patients.
Male patients with mGGO lesion
Gene	sMPLC (%, n=9*)	SPLC (%, n=37)	cohort	p-value	*, nodule number
EGFR	0.56	0.27	0.32	0.12
NOTCH2	0.22	0.054	0.085	0.16
MAP3K1	0.11	0	0.021	0.19
INPP4B	0.11	0	0.021	0.19
FAT2	0.11	0	0.021	0.19
SLX4	0.11	0	0.021	0.19
TSC2	0.11	0	0.021	0.19
ABCA13	0.11	0	0.021	0.19
ADCY1	0.11	0	0.021	0.19
CCND1	0.11	0	0.021	0.19
CDK8	0.11	0	0.021	0.19
CHD8	0.11	0	0.021	0.19
CTNNA1	0.11	0	0.021	0.19
CTNNA2	0.11	0	0.021	0.19
FGF23	0.11	0	0.021	0.19
FLCN	0.11	0	0.021	0.19
GABRA6	0.11	0	0.021	0.19
GATA3	0.11	0	0.021	0.19
GRM3	0.11	0	0.021	0.19
MMP2	0.11	0	0.021	0.19
MSH2	0.11	0	0.021	0.19
POLE	0.11	0	0.021	0.19
TUBA3C	0.11	0	0.021	0.19
ZMAT3	0.11	0	0.021	0.19
FAT1	0	0.189	0.15	0.32
PIK3CG	0.22	0.11	0.13	0.32
CTNNB1	0.11	0.027	0.043	0.35
ARAF	0.11	0.027	0.043	0.35
MSH6	0.11	0.027	0.043	0.35
ALK	0.11	0.027	0.043	0.35
BRD2	0.11	0.027	0.043	0.35
ERG	0.11	0.027	0.043	0.35
IRS2	0.11	0.027	0.043	0.35
KDM6A	0.11	0.027	0.043	0.35
KIT	0.11	0.027	0.043	0.35
NBN	0.11	0.027	0.043	0.35
NF1	0.11	0.027	0.043	0.35
NTRK2	0.11	0.027	0.043	0.35
PARK2	0.11	0.027	0.043	0.35
PTPRT	0.11	0.027	0.043	0.35
TGFBR2	0.11	0.027	0.043	0.35
NTRK3	0.11	0.054	0.064	0.48
PDGFRA	0.11	0.054	0.064	0.48
ARID2	0.11	0.054	0.064	0.48
EXT1	0.11	0.054	0.064	0.48
PIK3CA	0	0.11	0.085	0.57
SMARCA4	0	0.11	0.085	0.57
GRIN2A	0	0.135	0.11	0.57
RB1	0	0.135	0.11	0.57
NOTCH3	0	0.11	0.085	0.57
LRP1B	0.11	0.243	0.21	0.66
KRAS	0.22	0.378	0.34	0.7
TP53	0.44	0.568	0.53	0.71
MYC	0.11	0.11	0.11	1
EML4-ALK	0	0.027	0.021	1
ERBB2	0	0.081	0.064	1
MLL2	0	0.081	0.064	1
PTPRD	0.11	0.135	0.13	1
RBM10	0.11	0.135	0.13	1
SETD2	0.11	0.11	0.11	1
STK11	0.11	0.135	0.13	1
KEAP1	0.11	0.135	0.13	1
MLL3	0.11	0.081	0.085	1
BRCA2	0.11	0.081	0.085	1
CDC73	0.11	0.081	0.085	1
MDM2	0	0.027	0.021	1
RET	0.11	0.11	0.11	1
SMAD4	0	0.081	0.064	1
ARID1A	0	0.081	0.064	1
CDK4	0	0	0	1
CDKN2A	0	0.081	0.064	1
CSF1R	0.11	0.081	0.085	1
EPHA5	0	0.081	0.064	1
FANCM	0	0.054	0.043	1
FLT3	0.11	0.081	0.085	1
FLT4	0	0.081	0.064	1
IL7R	0	0.081	0.064	1
NSD1	0	0.081	0.064	1
PMS2	0	0.081	0.064	1
RICTOR	0	0.081	0.064	1
ROS1	0	0.027	0.021	1
ZFHX3	0	0.054	0.043	1
ATM	0	0.081	0.064	1
BCOR	0	0.054	0.043	1
EP300	0	0.027	0.021	1
FGFR2	0	0.054	0.043	1
FLT1	0	0.081	0.064	1
GALNT12	0	0.054	0.043	1
IFNG	0	0	0	1
MCL1	0	0.054	0.043	1
NFKBIA	0	0.027	0.021	1
NTRK1	0	0.027	0.021	1
PCK1	0	0.027	0.021	1
RECQL4	0	0	0	1
ROBO3	0	0.027	0.021	1
TBX3	0	0	0	1
ABL1	0	0.027	0.021	1
ACIN1	0	0.054	0.043	1
ARID1B	0	0.027	0.021	1
ATR	0	0.027	0.021	1
ATRX	0	0.054	0.043	1
BRAF	0	0.054	0.043	1
BRIP1	0	0.027	0.021	1
CCNB3	0	0.027	0.021	1
CDH23	0	0.054	0.043	1
CIC	0	0.054	0.043	1
CREBBP	0	0.054	0.043	1
CYLD	0	0	0	1
DDR1	0	0.027	0.021	1
EPHA3	0	0.027	0.021	1
EPHB6	0	0.054	0.043	1
ERCC1	0	0	0	1
FAM157B	0	0.027	0.021	1
FBXW7	0	0.054	0.043	1
FGFR1	0	0.027	0.021	1
FGFR3	0	0	0	1
FOXA1	0	0.027	0.021	1
GNA11	0	0.027	0.021	1
GNAS	0	0	0	1
HGF	0	0.027	0.021	1
IDH1	0	0.027	0.021	1
JAK1	0	0	0	1
JAK2	0	0.054	0.043	1
KDM5C	0	0.027	0.021	1
KDR	0	0.054	0.043	1
KIF5B-RET	0	0.027	0.021	1
MAP2K1	0	0.054	0.043	1
MAP2K2	0	0.027	0.021	1
MEF2B	0	0.027	0.021	1
MLL	0	0	0	1
MTOR	0	0.027	0.021	1
MYCN	0	0.054	0.043	1
NCOR1	0	0	0	1
PBRM1	0	0.054	0.043	1
PDGFRB	0	0.054	0.043	1
PRKAR1A	0	0.027	0.021	1
PTEN	0	0.027	0.021	1
RAD50	0	0.054	0.043	1
RUNX1	0	0.054	0.043	1
SMAD3	0	0.054	0.043	1
STAG2	0	0.027	0.021	1
TET2	0	0.027	0.021	1
TNFAIP3	0	0.027	0.021	1
TSC1	0	0.027	0.021	1
ABCC11	0	0.027	0.021	1
ABCG2	0	0.027	0.021	1
ABL2	0	0	0	1
AKT1	0	0.027	0.021	1
AKT2	0	0.027	0.021	1
AKT3	0	0.027	0.021	1
AMOT	0	0.027	0.021	1
APC	0	0.027	0.021	1
ARID5B	0	0	0	1
ASTN1	0	0.027	0.021	1
AURKA	0	0	0	1
AXIN1	0	0	0	1
B2M	0	0	0	1
BAP1	0	0.027	0.021	1
BARD1	0	0.027	0.021	1
BCL2	0	0.027	0.021	1
BCL2A1	0	0	0	1
BRCA1	0	0	0	1
BRD4	0	0.027	0.021	1
C15orf55	0	0.027	0.021	1
CARD11	0	0.027	0.021	1
CCDC6-RET	0	0.027	0.021	1
CCNA1	0	0.027	0.021	1
CD74-ROS1	0	0	0	1
CDK12	0	0	0	1
CDKN1B	0	0.027	0.021	1
CDKN2B	0	0.027	0.021	1
CDKN2C	0	0.027	0.021	1
CHEK1	0	0.027	0.021	1
CHEK2	0	0	0	1
CRLF2	0	0.027	0.021	1
CTNND1	0	0.027	0.021	1
CUL3	0	0.027	0.021	1
CYP2D6	0	0.027	0.021	1
DDR2	0	0.027	0.021	1
DNMT3A	0	0.027	0.021	1
DOCK2	0	0.027	0.021	1
DOT1L	0	0	0	1
DUSP22	0	0	0	1
EPAS1	0	0.027	0.021	1
EPCAM	0	0.027	0.021	1
EPHA2	0	0	0	1
EPHA7	0	0	0	1
EPHB1	0	0.027	0.021	1
EPOR	0	0	0	1
ERBB4	0	0	0	1
ESR1	0	0	0	1
ETV1	0	0.027	0.021	1
ETV6	0	0	0	1
EXT2	0	0.027	0.021	1
EZR-ROS1	0	0.027	0.021	1
FAM123B	0	0.027	0.021	1
FAM175A	0	0.027	0.021	1
FANCA	0	0.027	0.021	1
FANCD2	0	0.027	0.021	1
FANCL	0	0	0	1
FAT3	0	0.027	0.021	1
FCGR3A	0	0.027	0.021	1
FGFR4	0	0.027	0.021	1
FUBP1	0	0	0	1
FYN	0	0.027	0.021	1
GAB2	0	0	0	1
GPR124	0	0.027	0.021	1
HDAC1	0	0.027	0.021	1
HIST1H1C	0	0.027	0.021	1
HIST1H2AL	0	0.027	0.021	1
HIST1H2BK	0	0	0	1
HIST1H3B	0	0.027	0.021	1
HMCN1	0	0.027	0.021	1
HSD3B1	0	0	0	1
IGF1R	0	0.027	0.021	1
IKZF1	0	0	0	1
IL6ST	0	0	0	1
ING1	0	0.027	0.021	1
ITK	0	0.027	0.021	1
KDM5A	0	0.027	0.021	1
KRTAP5-5	0	0	0	1
LRRC7	0	0.027	0.021	1
MAP2K4	0	0.027	0.021	1
MED12	0	0	0	1
MET	0	0.027	0.021	1
MSH3	0	0.027	0.021	1
MST1R	0	0.027	0.021	1
MYD88	0	0.027	0.021	1
N6AMT1(intergenic)-RAF1	0	0.027	0.021	1
NKX2-1	0	0	0	1
NOTCH1	0	0.027	0.021	1
NOTCH4	0	0	0	1
NPM1	0	0	0	1
NR1I2	0	0.027	0.021	1
OR4C6	0	0.027	0.021	1
P2RY8	0	0.027	0.021	1
PABPC3	0	0	0	1
PAK3	0	0	0	1
PALB2	0	0	0	1
PARP1	0	0.027	0.021	1
PDCD1	0	0.027	0.021	1
PDCD11	0	0.027	0.021	1
PMS1	0	0.027	0.021	1
POLD1	0	0.027	0.021	1
POT1	0	0.027	0.021	1
PPM1D	0	0.027	0.021	1
PRDM16	0	0	0	1
PTCH1	0	0	0	1
PTCH2	0	0	0	1
RAD54L	0	0.027	0.021	1
RAF1	0	0.027	0.021	1
RARA	0	0.027	0.021	1
RIT1	0	0.027	0.021	1
RNASEL	0	0.027	0.021	1
ROCK1	0	0	0	1
RSPO2	0	0.027	0.021	1
RYR2	0	0	0	1
SDHA	0	0.027	0.021	1
SEMA3A	0	0.027	0.021	1
SERPINB4	0	0.027	0.021	1
SLC22A2	0	0.027	0.021	1
SMARCB1	0	0	0	1
SMO	0	0.027	0.021	1
SNTG1	0	0.027	0.021	1
SOX9	0	0.027	0.021	1
SRC	0	0.027	0.021	1
TAF1	0	0.027	0.021	1
TCEB1	0	0.027	0.021	1
TERT	0	0.027	0.021	1
TFE3	0	0	0	1
TMPRSS2	0	0.027	0.021	1
TNFRSF14	0	0	0	1
TNN	0	0.027	0.021	1
TNPO1	0	0	0	1
TOP1	0	0.027	0.021	1
U2AF1	0	0.027	0.021	1
USP8	0	0.027	0.021	1
WRN	0	0.027	0.021	1
WT1	0	0	0	1
ZC3H11A	0	0.027	0.021	1
ZIC3	0	0.027	0.021	1
ZNF804B	0	0.027	0.021	1
