# Supplementary material for: Genetic, DNA methylation, and immune profile discrepancies between early-stage single primary lung cancer and synchronous multiple primary lung cancer
Source: Clin Epigenetics. 2023 Jan 7;15:4. doi: 10.1186/s13148-023-01422-y (PMC9824942; doi:10.1186/s13148-023-01422-y)
Supplement: Supplementary file 5 — Additional file 5: Table S5. (A–I) Genetical discrepancies between SPLC and sMPLc patients. [file 13148_2023_1422_MOESM5_ESM.xlsx]

## Sheet: Pts with GGO & age≤40
Table S5A. Genetical discrepancies between SPLC and sMPLc patients.
Patients with GGO lesion & Age ≤ 40 years old
Gene	sMPLC (%, n=6*)	SPLC (%, n=9)	cohort	p-value	*, nodule number
BRAF	0.167	0	0.062	0.44
KIF5B-RET	0.167	0	0.062	0.44
CDK4	0.167	0	0.062	0.44
SLX4	0.167	0	0.062	0.44
KCNQ2	0.167	0	0.062	0.44
RBM10	0	0.22	0.12	0.48
ATM	0	0.22	0.12	0.48
EGFR	0.667	0.56	0.56	1
ERBB2	0.167	0.22	0.19	1
MAP2K1	0	0	0	1
MED12	0.167	0.11	0.12	1
KRAS	0	0	0	1
TP53	0	0.11	0.062	1
FAT1	0	0	0	1
LRP1B	0	0	0	1
TSC1	0	0.11	0.062	1
MTOR	0	0	0	1
NF1	0	0	0	1
PIK3CA	0	0	0	1
PTPRD	0	0	0	1
APC	0	0	0	1
ARAF	0	0.11	0.062	1
ARID2	0	0	0	1
BCOR	0	0	0	1
EPHA5	0	0	0	1
ARID1B	0	0	0	1
BRCA2	0	0	0	1
CDKN2A	0	0	0	1
CREBBP	0	0	0	1
CSF1R	0	0	0	1
FAT2	0	0	0	1
JAK3	0	0.11	0.062	1
MLL	0	0	0	1
MLL2	0	0	0	1
MLL3	0	0	0	1
MST1R	0	0	0	1
PCK1	0	0	0	1
PTEN	0	0	0	1
RINT1	0	0	0	1
STAG2	0	0	0	1
STAT3	0	0	0	1
TET2	0	0	0	1
ZFP36L1	0	0	0	1
ARID1A	0	0	0	1
ATR	0	0	0	1
ATRX	0	0	0	1
BCL10	0	0	0	1
BMPR1A	0	0	0	1
BRCA1	0	0	0	1
CDH23	0	0	0	1
CYLD	0	0	0	1
EPHB1	0	0	0	1
ERCC4	0	0	0	1
ESR1	0	0	0	1
FBXW7	0	0	0	1
FLT3	0	0	0	1
GRIN2A	0	0	0	1
HGF	0	0	0	1
IFITM3	0	0	0	1
JAK1	0	0	0	1
MAP3K1	0	0	0	1
MET	0	0	0	1
NCOR1	0	0	0	1
NF2	0	0	0	1
NOTCH1	0	0.11	0.062	1
NTRK3	0	0	0	1
PDGFRB	0	0	0	1
PRDM1	0	0	0	1
PTCH2	0	0	0	1
RICTOR	0	0	0	1
ROS1	0	0	0	1
RPTOR	0	0	0	1
SMARCA4	0	0	0	1
SMARCB1	0	0	0	1
STK11	0	0	0	1
TBX3	0	0	0	1
TNFRSF14	0	0	0	1
TP63	0	0	0	1
ABCC11	0	0.11	0.062	1
ACIN1	0	0	0	1
ACTG1	0	0	0	1
AKT1	0	0	0	1
AKT2	0	0	0	1
ANKRD30A	0	0	0	1
ATP12A	0	0	0	1
AURKA	0	0	0	1
AXIN1	0	0	0	1
AXIN2	0	0	0	1
B2M	0	0	0	1
BARD1	0	0	0	1
BBS9	0	0	0	1
BCORL1	0	0	0	1
BRD2	0	0	0	1
BRD4	0	0	0	1
BRIP1	0	0	0	1
BTK	0	0.11	0.062	1
C1QA	0	0	0	1
CARD11	0	0	0	1
CD74-ROS1	0	0	0	1
CDC73	0	0	0	1
CDH11	0	0	0	1
CDH18	0	0	0	1
CDKN2B	0	0	0	1
CHEK2	0	0	0	1
COBL-BRAF	0	0	0	1
CRLF2	0	0	0	1
CTNNA1	0	0	0	1
CUL3	0	0.11	0.062	1
DAXX	0	0	0	1
DDR2	0	0	0	1
DIAPH1	0	0	0	1
DOT1L	0	0	0	1
EIF4A2	0	0	0	1
ELF3	0	0.11	0.062	1
EML4-ALK	0	0.11	0.062	1
EP300	0	0	0	1
EPAS1	0	0	0	1
EPHA3	0	0	0	1
EPHB2	0	0	0	1
EPHB6	0	0	0	1
ERG	0	0	0	1
ERRFI1	0	0	0	1
EXT1	0	0	0	1
FANCC	0	0	0	1
FANCM	0	0	0	1
FCRL4	0	0	0	1
FGFR1	0	0	0	1
FGFR2	0	0	0	1
FGFR3	0	0.11	0.062	1
FGFR4	0	0	0	1
FH	0	0	0	1
FLT1	0	0	0	1
FLT4	0	0	0	1
FMR1	0	0	0	1
FOXA1	0	0	0	1
GATA3	0	0	0	1
GNAS	0	0	0	1
GOPC-ROS1	0	0	0	1
HCLS1	0	0	0	1
HNF1A	0	0	0	1
HOXA11	0	0	0	1
IFNG	0	0	0	1
IGF1R	0	0	0	1
IKBKE	0	0	0	1
IKZF1	0	0	0	1
IL7R	0	0	0	1
KAT6A	0	0	0	1
KCNJ5	0	0	0	1
KDM5C	0	0	0	1
KEAP1	0	0	0	1
LRP2	0	0	0	1
MAD1L1	0	0	0	1
MAF	0	0	0	1
MAX	0	0	0	1
MDM2	0	0	0	1
MITF	0	0	0	1
MSH6	0	0	0	1
MYC	0	0	0	1
MYD88	0	0	0	1
NAV3	0	0	0	1
NBN	0	0	0	1
NFKBIA	0	0	0	1
NOTCH2	0	0	0	1
NQO1	0	0	0	1
NRXN1	0	0	0	1
NSD1	0	0	0	1
NTRK1	0	0	0	1
NTRK2	0	0	0	1
PALB2	0	0	0	1
PAX5	0	0	0	1
PIK3CB	0	0	0	1
PIK3R1	0	0	0	1
PKHD1	0	0	0	1
PLCG1	0	0	0	1
PLCG2	0	0	0	1
POLE	0	0	0	1
POT1	0	0	0	1
PPP2R1A	0	0	0	1
PREX2	0	0	0	1
PRKAR1A	0	0	0	1
PRKCB	0	0	0	1
PTCH1	0	0	0	1
PTPN11	0	0	0	1
PTPRB	0	0	0	1
RAD21	0	0	0	1
RAD51D	0	0	0	1
RAF1	0	0	0	1
RARA	0	0	0	1
RB1	0	0	0	1
RECQL4	0	0	0	1
RET	0	0	0	1
RNF43	0	0	0	1
ROBO3	0	0	0	1
ROS1-SLC35F1	0	0	0	1
RUNX2	0	0	0	1
SDHA	0	0	0	1
SETBP1	0	0	0	1
SETD2	0	0	0	1
SF3B1	0	0	0	1
SLC34A2	0	0	0	1
SMAD4	0	0	0	1
SOCS1	0	0	0	1
SOX17	0	0	0	1
SOX9	0	0	0	1
TGFBR1	0	0	0	1
TNFSF11	0	0	0	1
TOP2A	0	0	0	1
TP73	0	0	0	1
TSHZ3	0	0	0	1
TUBB3	0	0	0	1
UMPS	0	0	0	1
WT1	0	0	0	1
XIAP	0	0	0	1
XPO1	0	0	0	1
ZFHX3	0	0	0	1

## Sheet: Pts with GGO& 40<age≤60
Table S5B. Genetical discrepancies between SPLC and sMPLc patients.
Patients with GGO lesion & 40 ＜ Age ≤ 60 years old
Gene	sMPLC (%, n=86*)	SPLC (%, n=40)	cohort	p-value	*, nodule number
APC	0	0.1	0.031	0.0086
BRAF	0.186	0.025	0.13	0.022
MED12	0.1	0	0.07	0.056
CSF1R	0	0.05	0.016	0.096
JAK1	0	0.05	0.016	0.096
TP53	0.035	0.12	0.062	0.11
EGFR	0.43	0.57	0.47	0.13
LRP1B	0.023	0.075	0.039	0.18
ARID2	0.012	0.05	0.023	0.23
FAT2	0.012	0.05	0.023	0.23
MLL	0.012	0.05	0.023	0.23
STAT3	0.012	0.05	0.023	0.23
RBM10	0.12	0.2	0.14	0.27
KRAS	0.093	0.025	0.07	0.27
CDK4	0	0.025	0.0078	0.31
MAP3K1	0	0.025	0.0078	0.31
NF2	0	0.025	0.0078	0.31
RICTOR	0	0.025	0.0078	0.31
SLX4	0	0.025	0.0078	0.31
SMARCA4	0	0.025	0.0078	0.31
SMARCB1	0	0.025	0.0078	0.31
TNFRSF14	0	0.025	0.0078	0.31
BBS9	0	0.025	0.0078	0.31
BCORL1	0	0.025	0.0078	0.31
CARD11	0	0.025	0.0078	0.31
CD74-ROS1	0	0.025	0.0078	0.31
CRLF2	0	0.025	0.0078	0.31
CTNNA1	0	0.025	0.0078	0.31
DOT1L	0	0.025	0.0078	0.31
EIF4A2	0	0.025	0.0078	0.31
EPHA3	0	0.025	0.0078	0.31
ERRFI1	0	0.025	0.0078	0.31
EXT1	0	0.025	0.0078	0.31
FGFR2	0	0.025	0.0078	0.31
FLT4	0	0.025	0.0078	0.31
IFNG	0	0.025	0.0078	0.31
KEAP1	0	0.025	0.0078	0.31
MAX	0	0.025	0.0078	0.31
MDM2	0	0.025	0.0078	0.31
NSD1	0	0.025	0.0078	0.31
PALB2	0	0.025	0.0078	0.31
PIK3R1	0	0.025	0.0078	0.31
POLE	0	0.025	0.0078	0.31
PPP2R1A	0	0.025	0.0078	0.31
PREX2	0	0.025	0.0078	0.31
RNF43	0	0.025	0.0078	0.31
ROBO3	0	0.025	0.0078	0.31
ROS1-SLC35F1	0	0.025	0.0078	0.31
SF3B1	0	0.025	0.0078	0.31
SMAD4	0	0.025	0.0078	0.31
SOX17	0	0.025	0.0078	0.31
TNFSF11	0	0.025	0.0078	0.31
ZFHX3	0	0.025	0.0078	0.31
MAP2K1	0.12	0.05	0.094	0.34
ARID1B	0.012	0.025	0.016	0.53
CREBBP	0.012	0.025	0.016	0.53
PCK1	0.012	0.025	0.016	0.53
ATRX	0.012	0.025	0.016	0.53
BRCA1	0.012	0.025	0.016	0.53
CDH23	0.012	0.025	0.016	0.53
CYLD	0.012	0.025	0.016	0.53
EPHB1	0.012	0.025	0.016	0.53
ERCC4	0.012	0.025	0.016	0.53
ESR1	0.012	0.025	0.016	0.53
PDGFRB	0.012	0.025	0.016	0.53
PRDM1	0.012	0.025	0.016	0.53
ROS1	0.012	0.025	0.016	0.53
STK11	0.012	0.025	0.016	0.53
TP63	0.012	0.025	0.016	0.53
BCOR	0.035	0	0.023	0.55
BRCA2	0.035	0	0.023	0.55
PTEN	0.035	0	0.023	0.55
RINT1	0.035	0	0.023	0.55
ZFP36L1	0.035	0	0.023	0.55
MTOR	0.023	0.05	0.031	0.59
ATM	0.035	0.05	0.039	0.65
TSC1	0.035	0.05	0.039	0.65
NF1	0.035	0.05	0.039	0.65
ERBB2	0.128	0.15	0.13	0.78
FAT1	0.047	0.05	0.047	1
PIK3CA	0.047	0.025	0.039	1
PTPRD	0.023	0.025	0.023	1
ARAF	0.023	0.025	0.023	1
EPHA5	0.012	0	0.0078	1
KIF5B-RET	0.023	0.025	0.023	1
CDKN2A	0.012	0	0.0078	1
JAK3	0.012	0	0.0078	1
MLL2	0.023	0.025	0.023	1
MLL3	0.023	0.025	0.023	1
MST1R	0.023	0	0.016	1
STAG2	0.023	0.025	0.023	1
TET2	0.023	0.025	0.023	1
ARID1A	0.023	0	0.016	1
ATR	0.012	0	0.0078	1
BCL10	0.012	0	0.0078	1
BMPR1A	0.023	0	0.016	1
FBXW7	0.012	0	0.0078	1
FLT3	0.023	0	0.016	1
GRIN2A	0.023	0	0.016	1
HGF	0.023	0	0.016	1
IFITM3	0.012	0	0.0078	1
MET	0	0	0	1
NCOR1	0.012	0	0.0078	1
NOTCH1	0.012	0	0.0078	1
NTRK3	0.012	0	0.0078	1
PTCH2	0.012	0	0.0078	1
RPTOR	0.023	0	0.016	1
TBX3	0.023	0	0.016	1
ABCC11	0	0	0	1
ACIN1	0.012	0	0.0078	1
ACTG1	0.012	0	0.0078	1
AKT1	0.012	0	0.0078	1
AKT2	0	0	0	1
ANKRD30A	0.012	0	0.0078	1
ATP12A	0	0	0	1
AURKA	0	0	0	1
AXIN1	0.012	0	0.0078	1
AXIN2	0.012	0	0.0078	1
B2M	0.012	0	0.0078	1
BARD1	0.012	0	0.0078	1
BRD2	0.012	0	0.0078	1
BRD4	0	0	0	1
BRIP1	0.012	0	0.0078	1
BTK	0	0	0	1
C1QA	0	0	0	1
CDC73	0	0	0	1
CDH11	0.012	0	0.0078	1
CDH18	0.012	0	0.0078	1
CDKN2B	0.012	0	0.0078	1
CHEK2	0	0	0	1
COBL-BRAF	0.012	0	0.0078	1
CUL3	0	0	0	1
DAXX	0.012	0	0.0078	1
DDR2	0.012	0	0.0078	1
DIAPH1	0.012	0	0.0078	1
ELF3	0	0	0	1
EML4-ALK	0	0	0	1
EP300	0	0	0	1
EPAS1	0.012	0	0.0078	1
EPHB2	0.012	0	0.0078	1
EPHB6	0.012	0	0.0078	1
ERG	0.012	0	0.0078	1
FANCC	0.012	0	0.0078	1
FANCM	0.012	0	0.0078	1
FCRL4	0.012	0	0.0078	1
FGFR1	0	0	0	1
FGFR3	0	0	0	1
FGFR4	0	0	0	1
FH	0.012	0	0.0078	1
FLT1	0.012	0	0.0078	1
FMR1	0.012	0	0.0078	1
FOXA1	0	0	0	1
GATA3	0.012	0	0.0078	1
GNAS	0	0	0	1
GOPC-ROS1	0.012	0	0.0078	1
HCLS1	0.012	0	0.0078	1
HNF1A	0.012	0	0.0078	1
HOXA11	0	0	0	1
IGF1R	0.012	0	0.0078	1
IKBKE	0	0	0	1
IKZF1	0.012	0	0.0078	1
IL7R	0	0	0	1
KAT6A	0	0	0	1
KCNJ5	0.012	0	0.0078	1
KCNQ2	0	0	0	1
KDM5C	0.012	0	0.0078	1
LRP2	0.012	0	0.0078	1
MAD1L1	0.012	0	0.0078	1
MAF	0.012	0	0.0078	1
MITF	0.012	0	0.0078	1
MSH6	0.012	0	0.0078	1
MYC	0	0	0	1
MYD88	0.012	0	0.0078	1
NAV3	0	0	0	1
NBN	0.012	0	0.0078	1
NFKBIA	0.012	0	0.0078	1
NOTCH2	0.012	0	0.0078	1
NQO1	0.012	0	0.0078	1
NRXN1	0.012	0	0.0078	1
NTRK1	0	0	0	1
NTRK2	0.012	0	0.0078	1
PAX5	0.012	0	0.0078	1
PIK3CB	0.012	0	0.0078	1
PKHD1	0.012	0	0.0078	1
PLCG1	0.012	0	0.0078	1
PLCG2	0.012	0	0.0078	1
POT1	0	0	0	1
PRKAR1A	0.012	0	0.0078	1
PRKCB	0	0	0	1
PTCH1	0	0	0	1
PTPN11	0.012	0	0.0078	1
PTPRB	0.012	0	0.0078	1
RAD21	0.012	0	0.0078	1
RAD51D	0	0	0	1
RAF1	0.012	0	0.0078	1
RARA	0.012	0	0.0078	1
RB1	0.012	0	0.0078	1
RECQL4	0	0	0	1
RET	0.012	0	0.0078	1
RUNX2	0	0	0	1
SDHA	0.012	0	0.0078	1
SETBP1	0.012	0	0.0078	1
SETD2	0.012	0	0.0078	1
SLC34A2	0.012	0	0.0078	1
SOCS1	0	0	0	1
SOX9	0.012	0	0.0078	1
TGFBR1	0	0	0	1
TOP2A	0	0	0	1
TP73	0	0	0	1
TSHZ3	0.012	0	0.0078	1
TUBB3	0.012	0	0.0078	1
UMPS	0.012	0	0.0078	1
WT1	0.012	0	0.0078	1
XIAP	0.012	0	0.0078	1
XPO1	0	0	0	1

## Sheet: Pts with GGO & age>60
Table S5C. Genetical discrepancies between SPLC and sMPLc patients.
Patients with GGO lesion & Age ＞60 years old
Gene	sMPLC (%, n=21*)	SPLC (%, n=11)	cohort	p-value	*, nodule number
FAT1	0	0.18	0.062	0.11
EGFR	0.52	0.82	0.62	0.14
ARID1B	0	0.091	0.031	0.34
CREBBP	0	0.091	0.031	0.34
CSF1R	0	0.091	0.031	0.34
PCK1	0	0.091	0.031	0.34
ATR	0	0.091	0.031	0.34
BCL10	0	0.091	0.031	0.34
IFITM3	0	0.091	0.031	0.34
MAP3K1	0	0.091	0.031	0.34
NCOR1	0	0.091	0.031	0.34
NF2	0	0.091	0.031	0.34
AKT2	0	0.091	0.031	0.34
ATP12A	0	0.091	0.031	0.34
AURKA	0	0.091	0.031	0.34
C1QA	0	0.091	0.031	0.34
CDC73	0	0.091	0.031	0.34
CHEK2	0	0.091	0.031	0.34
GNAS	0	0.091	0.031	0.34
HOXA11	0	0.091	0.031	0.34
IL7R	0	0.091	0.031	0.34
KAT6A	0	0.091	0.031	0.34
MYC	0	0.091	0.031	0.34
RAD51D	0	0.091	0.031	0.34
RUNX2	0	0.091	0.031	0.34
SOCS1	0	0.091	0.031	0.34
RBM10	0.29	0.091	0.22	0.37
MAP2K1	0.095	0	0.062	0.53
KRAS	0.095	0	0.062	0.53
PTPRD	0.095	0	0.062	0.53
BRAF	0.19	0.18	0.19	1
ERBB2	0.048	0	0.031	1
MED12	0.048	0	0.031	1
TP53	0.048	0	0.031	1
ATM	0.048	0.091	0.062	1
LRP1B	0.048	0.091	0.062	1
TSC1	0.048	0	0.031	1
MTOR	0.048	0	0.031	1
NF1	0	0	0	1
PIK3CA	0	0	0	1
APC	0	0	0	1
ARAF	0	0	0	1
ARID2	0.048	0	0.031	1
BCOR	0.048	0	0.031	1
EPHA5	0.095	0.091	0.094	1
KIF5B-RET	0	0	0	1
BRCA2	0	0	0	1
CDKN2A	0.048	0.091	0.062	1
FAT2	0	0	0	1
JAK3	0.048	0	0.031	1
MLL	0	0	0	1
MLL2	0	0	0	1
MLL3	0	0	0	1
MST1R	0.048	0	0.031	1
PTEN	0	0	0	1
RINT1	0	0	0	1
STAG2	0	0	0	1
STAT3	0	0	0	1
TET2	0	0	0	1
ZFP36L1	0	0	0	1
ARID1A	0	0	0	1
ATRX	0	0	0	1
BMPR1A	0	0	0	1
BRCA1	0	0	0	1
CDH23	0	0	0	1
CDK4	0	0	0	1
CYLD	0	0	0	1
EPHB1	0	0	0	1
ERCC4	0	0	0	1
ESR1	0	0	0	1
FBXW7	0.048	0	0.031	1
FLT3	0	0	0	1
GRIN2A	0	0	0	1
HGF	0	0	0	1
JAK1	0	0	0	1
MET	0.048	0.091	0.062	1
NOTCH1	0	0	0	1
NTRK3	0.048	0	0.031	1
PDGFRB	0	0	0	1
PRDM1	0	0	0	1
PTCH2	0.048	0	0.031	1
RICTOR	0.048	0	0.031	1
ROS1	0	0	0	1
RPTOR	0	0	0	1
SLX4	0	0	0	1
SMARCA4	0.048	0	0.031	1
SMARCB1	0.048	0	0.031	1
STK11	0	0	0	1
TBX3	0	0	0	1
TNFRSF14	0.048	0	0.031	1
TP63	0	0	0	1
ABCC11	0	0	0	1
ACIN1	0	0	0	1
ACTG1	0	0	0	1
AKT1	0	0	0	1
ANKRD30A	0	0	0	1
AXIN1	0	0	0	1
AXIN2	0	0	0	1
B2M	0	0	0	1
BARD1	0	0	0	1
BBS9	0	0	0	1
BCORL1	0	0	0	1
BRD2	0	0	0	1
BRD4	0.048	0	0.031	1
BRIP1	0	0	0	1
BTK	0	0	0	1
CARD11	0	0	0	1
CD74-ROS1	0	0	0	1
CDH11	0	0	0	1
CDH18	0	0	0	1
CDKN2B	0	0	0	1
COBL-BRAF	0	0	0	1
CRLF2	0	0	0	1
CTNNA1	0	0	0	1
CUL3	0	0	0	1
DAXX	0	0	0	1
DDR2	0	0	0	1
DIAPH1	0	0	0	1
DOT1L	0	0	0	1
EIF4A2	0	0	0	1
ELF3	0	0	0	1
EML4-ALK	0	0	0	1
EP300	0.048	0	0.031	1
EPAS1	0	0	0	1
EPHA3	0	0	0	1
EPHB2	0	0	0	1
EPHB6	0	0	0	1
ERG	0	0	0	1
ERRFI1	0	0	0	1
EXT1	0	0	0	1
FANCC	0	0	0	1
FANCM	0	0	0	1
FCRL4	0	0	0	1
FGFR1	0.048	0	0.031	1
FGFR2	0	0	0	1
FGFR3	0	0	0	1
FGFR4	0.048	0	0.031	1
FH	0	0	0	1
FLT1	0	0	0	1
FLT4	0	0	0	1
FMR1	0	0	0	1
FOXA1	0.048	0	0.031	1
GATA3	0	0	0	1
GOPC-ROS1	0	0	0	1
HCLS1	0	0	0	1
HNF1A	0	0	0	1
IFNG	0	0	0	1
IGF1R	0	0	0	1
IKBKE	0.048	0	0.031	1
IKZF1	0	0	0	1
KCNJ5	0	0	0	1
KCNQ2	0	0	0	1
KDM5C	0	0	0	1
KEAP1	0	0	0	1
LRP2	0	0	0	1
MAD1L1	0	0	0	1
MAF	0	0	0	1
MAX	0	0	0	1
MDM2	0	0	0	1
MITF	0	0	0	1
MSH6	0	0	0	1
MYD88	0	0	0	1
NAV3	0.048	0	0.031	1
NBN	0	0	0	1
NFKBIA	0	0	0	1
NOTCH2	0	0	0	1
NQO1	0	0	0	1
NRXN1	0	0	0	1
NSD1	0	0	0	1
NTRK1	0.048	0	0.031	1
NTRK2	0	0	0	1
PALB2	0	0	0	1
PAX5	0	0	0	1
PIK3CB	0	0	0	1
PIK3R1	0	0	0	1
PKHD1	0	0	0	1
PLCG1	0	0	0	1
PLCG2	0	0	0	1
POLE	0	0	0	1
POT1	0.048	0	0.031	1
PPP2R1A	0	0	0	1
PREX2	0	0	0	1
PRKAR1A	0	0	0	1
PRKCB	0.048	0	0.031	1
PTCH1	0.048	0	0.031	1
PTPN11	0	0	0	1
PTPRB	0	0	0	1
RAD21	0	0	0	1
RAF1	0	0	0	1
RARA	0	0	0	1
RB1	0	0	0	1
RECQL4	0.048	0	0.031	1
RET	0	0	0	1
RNF43	0	0	0	1
ROBO3	0	0	0	1
ROS1-SLC35F1	0	0	0	1
SDHA	0	0	0	1
SETBP1	0	0	0	1
SETD2	0	0	0	1
SF3B1	0	0	0	1
SLC34A2	0	0	0	1
SMAD4	0	0	0	1
SOX17	0	0	0	1
SOX9	0	0	0	1
TGFBR1	0.048	0	0.031	1
TNFSF11	0	0	0	1
TOP2A	0.048	0	0.031	1
TP73	0.048	0	0.031	1
TSHZ3	0	0	0	1
TUBB3	0	0	0	1
UMPS	0	0	0	1
WT1	0	0	0	1
XIAP	0	0	0	1
XPO1	0.048	0	0.031	1
ZFHX3	0	0	0	1

## Sheet: Pts with mGGO & age≤40
Table S5D. Genetical discrepancies between SPLC and sMPLc patients.
Patients with mGGO lesion & Age ≤ 40 years old
Gene	sMPLC (%, n=5*)	SPLC (%, n=4)	cohort	p-value	*, nodule number
MED12	0	0.25	0.11	0.44
FAT1	0	0.25	0.11	0.44
EML4-ALK	0	0.25	0.11	0.44
EXT1	0	0.25	0.11	0.44
MLL	0	0.25	0.11	0.44
FGFR4	0	0.25	0.11	0.44
IL7R	0	0.25	0.11	0.44
SLC34A2-ROS1	0	0.25	0.11	0.44
EGFR	0.8	0.5	0.67	0.52
TP53	0	0	0	1
RBM10	0	0	0	1
ERBB2	0.2	0	0.11	1
KRAS	0	0	0	1
BRAF	0	0	0	1
LRP1B	0	0	0	1
MAP2K1	0	0	0	1
PIK3CA	0	0	0	1
ATM	0	0	0	1
SETD2	0	0	0	1
FAT2	0	0	0	1
MYC	0	0	0	1
NF1	0	0	0	1
CTNNB1	0	0	0	1
MDM2	0	0	0	1
MLL2	0	0	0	1
PDGFRB	0	0	0	1
ARID1A	0	0	0	1
ATRX	0	0	0	1
KIF5B-RET	0	0	0	1
PCK1	0	0	0	1
PTEN	0	0	0	1
ARID1B	0.2	0	0.11	1
ATR	0	0	0	1
BRCA1	0.2	0	0.11	1
BRCA2	0	0	0	1
EPHA5	0	0	0	1
ERBB4	0	0	0	1
FLT4	0	0	0	1
IFNG	0	0	0	1
MLL3	0	0	0	1
APC	0.2	0	0.11	1
CBL	0	0	0	1
CDKN2A	0	0	0	1
HGF	0	0	0	1
KDM5C	0	0	0	1
PTPN11	0	0	0	1
RB1	0	0	0	1
SLX4	0	0	0	1
STAG2	0	0	0	1
STK11	0	0	0	1
TSC2	0	0	0	1
U2AF1	0	0	0	1
ABCC11	0	0	0	1
ABL1	0	0	0	1
BCOR	0	0	0	1
CARD11	0	0	0	1
CDH23	0	0	0	1
CDK4	0	0	0	1
CREBBP	0	0	0	1
CTNNA1	0	0	0	1
CUL3	0	0	0	1
DDR2	0	0	0	1
DNMT3A	0	0	0	1
DOT1L	0	0	0	1
EP300	0	0	0	1
EPHA3	0	0	0	1
EPHB1	0	0	0	1
EPHB2	0	0	0	1
EPHB6	0.2	0	0.11	1
EXT2	0	0	0	1
FGFR1	0	0	0	1
FLT1	0.2	0	0.11	1
FLT3	0	0	0	1
GRIN2A	0	0	0	1
HDAC4	0	0	0	1
JAK2	0	0	0	1
MAP2K4	0	0	0	1
MEN1	0	0	0	1
MET	0	0	0	1
MTOR	0	0	0	1
NAV3	0	0	0	1
NBN	0	0	0	1
NFE2L2	0	0	0	1
NOTCH4	0.2	0	0.11	1
PBRM1	0	0	0	1
PDGFRA	0.2	0	0.11	1
PMS2	0	0	0	1
POT1	0	0	0	1
PTPRD	0	0	0	1
RARA	0	0	0	1
ROS1	0	0	0	1
SDHA	0	0	0	1
SMAD4	0	0	0	1
SOCS1	0	0	0	1
WRN	0	0	0	1
ZFHX3	0	0	0	1
ABCB1	0	0	0	1
AKT1	0	0	0	1
ALK	0	0	0	1
ARID2	0	0	0	1
ARID5B	0	0	0	1
ASXL1	0	0	0	1
AXIN1	0	0	0	1
BAP1	0	0	0	1
BARD1	0	0	0	1
BRIP1	0	0	0	1
C11orf30	0	0	0	1
CD22	0	0	0	1
CDC73	0	0	0	1
CDH1	0	0	0	1
CDK13	0	0	0	1
CDK8	0	0	0	1
CDKN1A	0	0	0	1
COL5A3	0	0	0	1
EPAS1	0	0	0	1
EPPK1	0	0	0	1
ERBB3	0	0	0	1
FAM123B	0	0	0	1
FANCM	0	0	0	1
FBXW7	0	0	0	1
FGFR3	0	0	0	1
FMN2	0	0	0	1
GRM3	0	0	0	1
HIST1H3I	0	0	0	1
IKBKE	0	0	0	1
IL21R	0	0	0	1
INPP4B	0	0	0	1
IRF2	0	0	0	1
KDR	0	0	0	1
KIT	0	0	0	1
MAP2K2	0	0	0	1
MAP3K1	0	0	0	1
MAP3K13	0	0	0	1
MDM4	0	0	0	1
MPL	0	0	0	1
NF2	0	0	0	1
NKX2-1	0	0	0	1
NOTCH3	0	0	0	1
NSD1	0	0	0	1
NTRK1	0	0	0	1
PDK1	0	0	0	1
PIK3CB	0	0	0	1
PIK3CG	0	0	0	1
PIK3R1	0	0	0	1
POLD1	0	0	0	1
PPP2R1A	0	0	0	1
RAD54L	0	0	0	1
RECQL4	0	0	0	1
RET	0	0	0	1
RINT1	0	0	0	1
SMAD2	0	0	0	1
SMARCA4	0	0	0	1
SMO	0	0	0	1
TGFBR2	0	0	0	1
TMEM127	0	0	0	1
TMPRSS2	0	0	0	1
TNFRSF14	0	0	0	1
TRIO	0	0	0	1
UGT1A1	0	0	0	1
ABCA13	0	0	0	1
ABCC2	0	0	0	1
ACACA	0	0	0	1
ACIN1	0	0	0	1
ADAM29	0	0	0	1
ADCY1	0	0	0	1
ANGPT1	0	0	0	1
ANKRD30A	0	0	0	1
AR	0	0	0	1
ARAF	0	0	0	1
ASPM	0	0	0	1
AURKB	0	0	0	1
AXIN2	0	0	0	1
BCL10	0	0	0	1
BCL2A1	0	0	0	1
BCL2L1	0	0	0	1
BCL3	0	0	0	1
BCL6	0	0	0	1
BLM	0	0	0	1
BTK	0	0	0	1
C1QA	0	0	0	1
CASP8	0	0	0	1
CCND2	0	0	0	1
CCNE1	0	0	0	1
CD274	0	0	0	1
CD74-ROS1	0	0	0	1
CDH11	0	0	0	1
CDK12	0	0	0	1
CDKN1B	0	0	0	1
CEBPA	0	0	0	1
CHD4	0	0	0	1
CHEK2	0	0	0	1
CIC	0	0	0	1
CNOT4	0	0	0	1
CNTN5	0	0	0	1
COL5A1	0	0	0	1
CRLF2	0	0	0	1
CSF1R	0	0	0	1
CSF3R	0	0	0	1
CTCF	0	0	0	1
CYLD	0	0	0	1
CYP2C19	0	0	0	1
DCC	0	0	0	1
DIS3L2	0	0	0	1
DMD	0	0	0	1
DRGX	0	0	0	1
EEF1A1	0	0	0	1
ELF3	0	0	0	1
EPC1	0	0	0	1
EPHA2	0	0	0	1
ERCC1	0	0	0	1
ERCC5	0	0	0	1
EZH2	0	0	0	1
F8	0	0	0	1
FANCA	0	0	0	1
FANCD2	0	0	0	1
FANCL	0	0	0	1
FCRL4	0	0	0	1
FGF12	0	0	0	1
FGF23	0	0	0	1
FGF3	0	0	0	1
FGFR3-PCDH7(intergenic)	0	0	0	1
FLCN	0	0	0	1
FLG	0	0	0	1
FMR1	0	0	0	1
FOXA1	0	0	0	1
FOXL2	0	0	0	1
FOXO1	0	0	0	1
FOXP1	0	0	0	1
FUBP1	0	0	0	1
GATA1	0	0	0	1
GKN2	0	0	0	1
GLB1L3	0	0	0	1
GLI2	0	0	0	1
HDAC1	0	0	0	1
HECW1	0	0	0	1
HIST1H1E	0	0	0	1
HIST1H2AG	0	0	0	1
HIST1H2BC	0	0	0	1
HIST1H2BO	0	0	0	1
HIST1H3B	0	0	0	1
HNF1A	0	0	0	1
IFITM3	0	0	0	1
IFNGR1	0	0	0	1
IGF1R	0	0	0	1
IGF2	0	0	0	1
IMPG1	0	0	0	1
ING1	0	0	0	1
IRS2	0	0	0	1
ITGA8-MN1	0	0	0	1
JAK1	0	0	0	1
JAK3	0	0	0	1
JUN	0	0	0	1
KDM6A	0.2	0	0.11	1
KEL	0	0	0	1
LEF1	0	0	0	1
LPP	0	0	0	1
LRP4	0	0	0	1
LRRC7	0	0	0	1
LRRK2	0	0	0	1
MAX	0	0	0	1
MECOM	0	0	0	1
MEF2B	0	0	0	1
MLH1	0	0	0	1
MLLT3	0	0	0	1
MNDA	0	0	0	1
MRE11A	0	0	0	1
MS4A1	0	0	0	1
MSH3	0	0	0	1
MSH6	0	0	0	1
MST1R	0	0	0	1
MUTYH	0	0	0	1
MYCL1	0	0	0	1
NOTCH1	0	0	0	1
NOTCH2	0	0	0	1
NRXN1	0	0	0	1
NTHL1	0	0	0	1
NTRK2	0	0	0	1
NTRK3	0	0	0	1
OR11G2	0	0	0	1
OR4A15	0	0	0	1
OR4C6	0	0	0	1
OR5L2	0	0	0	1
PAK3	0	0	0	1
PARP1	0	0	0	1
PDGFRA-chr4 54710168	0	0	0	1
PIK3R3	0	0	0	1
PLXNB2	0	0	0	1
PMS1	0	0	0	1
POLE	0	0	0	1
PPP1R17	0	0	0	1
PRKAA1	0	0	0	1
PROCR-PCK1	0	0	0	1
PTCH2	0	0	0	1
RAB35	0	0	0	1
RAD50	0	0	0	1
RAD51B	0	0	0	1
RECQL	0	0	0	1
RELN	0	0	0	1
RICTOR	0	0	0	1
RNASEL	0	0	0	1
RNF43	0	0	0	1
ROBO2	0	0	0	1
RPGR	0	0	0	1
RSPO3	0	0	0	1
RUNX1	0	0	0	1
RYR1	0	0	0	1
SDC4-ROS1	0	0	0	1
SEC31A	0	0	0	1
SERPINB3	0	0	0	1
SERPINB4	0	0	0	1
SGCZ	0	0	0	1
SLC34A2	0	0	0	1
SMARCB1	0	0	0	1
SOX2	0	0	0	1
SRC	0	0	0	1
STAT3	0	0	0	1
SYK	0	0	0	1
TBX3	0	0	0	1
TCF7L2	0	0	0	1
TERT	0	0	0	1
TGFBR1	0	0	0	1
TJP1	0	0	0	1
TOP2A	0	0	0	1
TP63	0	0	0	1
TRAF7	0	0	0	1
TSC1	0	0	0	1
TSHR	0	0	0	1
TSHZ3	0	0	0	1
TUBA3C	0	0	0	1
WHSC1	0	0	0	1
WNT5A	0	0	0	1
XRCC1	0	0	0	1
XRCC3	0.2	0	0.11	1
ZFP36L1	0	0	0	1
ZNF384	0	0	0	1

## Sheet: Pts with mGGO& 40<age≤60
Table S5E. Genetical discrepancies between SPLC and sMPLc patients.
Patients with mGGO lesion & 40 ＜ Age ≤ 60 years old
Gene	sMPLC (%, n=113*)	SPLC (%, n=40)	cohort	p-value	*, nodule number
TP53	0.13	0.3	0.18	0.028
EPHB1	0	0.05	0.013	0.067
EPHB6	0	0.05	0.013	0.067
BRCA2	0.018	0.075	0.033	0.11
EML4-ALK	0.0088	0.05	0.02	0.17
RB1	0.0088	0.05	0.02	0.17
BCOR	0.0088	0.05	0.02	0.17
FGFR1	0.0088	0.05	0.02	0.17
LRP1B	0.027	0.075	0.039	0.18
CARD11	0	0.025	0.0065	0.26
DNMT3A	0	0.025	0.0065	0.26
DOT1L	0	0.025	0.0065	0.26
MAP2K4	0	0.025	0.0065	0.26
NAV3	0	0.025	0.0065	0.26
NBN	0	0.025	0.0065	0.26
NFE2L2	0	0.025	0.0065	0.26
NOTCH4	0	0.025	0.0065	0.26
POT1	0	0.025	0.0065	0.26
RARA	0	0.025	0.0065	0.26
ALK	0	0.025	0.0065	0.26
ARID5B	0	0.025	0.0065	0.26
ASXL1	0	0.025	0.0065	0.26
EPPK1	0	0.025	0.0065	0.26
HIST1H3I	0	0.025	0.0065	0.26
IL21R	0	0.025	0.0065	0.26
IRF2	0	0.025	0.0065	0.26
KDR	0	0.025	0.0065	0.26
MAP3K1	0	0.025	0.0065	0.26
PIK3R1	0	0.025	0.0065	0.26
PPP2R1A	0	0.025	0.0065	0.26
TNFRSF14	0	0.025	0.0065	0.26
ANKRD30A	0	0.025	0.0065	0.26
ASPM	0	0.025	0.0065	0.26
CDH11	0	0.025	0.0065	0.26
CDKN1B	0	0.025	0.0065	0.26
CHEK2	0	0.025	0.0065	0.26
CYLD	0	0.025	0.0065	0.26
ELF3	0	0.025	0.0065	0.26
FANCD2	0	0.025	0.0065	0.26
FGFR3-PCDH7(intergenic)	0	0.025	0.0065	0.26
FLCN	0	0.025	0.0065	0.26
FLG	0	0.025	0.0065	0.26
FUBP1	0	0.025	0.0065	0.26
HECW1	0	0.025	0.0065	0.26
HIST1H2AG	0	0.025	0.0065	0.26
HIST1H2BC	0	0.025	0.0065	0.26
HIST1H3B	0	0.025	0.0065	0.26
IGF1R	0	0.025	0.0065	0.26
JAK3	0	0.025	0.0065	0.26
LRRC7	0	0.025	0.0065	0.26
NRXN1	0	0.025	0.0065	0.26
NTRK2	0	0.025	0.0065	0.26
OR5L2	0	0.025	0.0065	0.26
PMS1	0	0.025	0.0065	0.26
PROCR-PCK1	0	0.025	0.0065	0.26
RPGR	0	0.025	0.0065	0.26
RSPO3	0	0.025	0.0065	0.26
SERPINB3	0	0.025	0.0065	0.26
TBX3	0	0.025	0.0065	0.26
XRCC1	0	0.025	0.0065	0.26
ERBB2	0.15	0.075	0.13	0.28
KIF5B-RET	0.018	0.05	0.026	0.28
PCK1	0.018	0.05	0.026	0.28
MYC	0.044	0	0.033	0.33
EGFR	0.64	0.72	0.66	0.34
SETD2	0.035	0.075	0.046	0.38
PIK3CA	0.044	0.075	0.052	0.43
MAP2K1	0.071	0.025	0.059	0.45
BRCA1	0.0088	0.025	0.013	0.46
KDM5C	0.0088	0.025	0.013	0.46
CDH23	0.0088	0.025	0.013	0.46
CUL3	0.0088	0.025	0.013	0.46
EPHB2	0.0088	0.025	0.013	0.46
FLT1	0.0088	0.025	0.013	0.46
FLT3	0.0088	0.025	0.013	0.46
JAK2	0.0088	0.025	0.013	0.46
MEN1	0.0088	0.025	0.013	0.46
MET	0.0088	0.025	0.013	0.46
PMS2	0.0088	0.025	0.013	0.46
ABCB1	0.0088	0.025	0.013	0.46
CD22	0.0088	0.025	0.013	0.46
CDH1	0.0088	0.025	0.013	0.46
CDK13	0.0088	0.025	0.013	0.46
FANCM	0.0088	0.025	0.013	0.46
MPL	0.0088	0.025	0.013	0.46
NF2	0.0088	0.025	0.013	0.46
NKX2-1	0.0088	0.025	0.013	0.46
NOTCH3	0.0088	0.025	0.013	0.46
NTRK1	0.0088	0.025	0.013	0.46
SMO	0.0088	0.025	0.013	0.46
MDM2	0.027	0	0.02	0.57
ERBB4	0.027	0	0.02	0.57
APC	0.027	0	0.02	0.57
CBL	0.027	0	0.02	0.57
TSC2	0.035	0	0.026	0.57
ATM	0.035	0.05	0.039	0.65
RBM10	0.11	0.12	0.11	0.77
KRAS	0.062	0.05	0.059	1
BRAF	0.071	0.05	0.065	1
MED12	0.08	0.075	0.078	1
FAT1	0.035	0.025	0.033	1
FAT2	0.027	0.025	0.026	1
NF1	0.027	0.025	0.026	1
CTNNB1	0.044	0.025	0.039	1
MLL2	0.035	0.025	0.033	1
PDGFRB	0.027	0.025	0.026	1
ARID1A	0.027	0.025	0.026	1
ATRX	0.027	0.025	0.026	1
PTEN	0.035	0.025	0.033	1
ARID1B	0.018	0.025	0.02	1
ATR	0.027	0.025	0.026	1
EPHA5	0.018	0	0.013	1
FLT4	0.027	0.025	0.026	1
IFNG	0.018	0	0.013	1
MLL3	0.027	0.025	0.026	1
CDKN2A	0.018	0	0.013	1
EXT1	0.018	0	0.013	1
HGF	0.018	0.025	0.02	1
MLL	0.018	0.025	0.02	1
PTPN11	0.0088	0	0.0065	1
SLX4	0	0	0	1
STAG2	0.018	0	0.013	1
STK11	0.0088	0	0.0065	1
U2AF1	0.018	0	0.013	1
ABCC11	0.018	0	0.013	1
ABL1	0.018	0	0.013	1
CDK4	0	0	0	1
CREBBP	0	0	0	1
CTNNA1	0.018	0.025	0.02	1
DDR2	0.0088	0	0.0065	1
EP300	0.018	0.025	0.02	1
EPHA3	0.0088	0	0.0065	1
EXT2	0.018	0.025	0.02	1
GRIN2A	0.018	0.025	0.02	1
HDAC4	0.018	0	0.013	1
MTOR	0.018	0	0.013	1
PBRM1	0.018	0.025	0.02	1
PDGFRA	0.0088	0	0.0065	1
PTPRD	0.0088	0	0.0065	1
ROS1	0.0088	0	0.0065	1
SDHA	0.0088	0	0.0065	1
SMAD4	0.018	0	0.013	1
SOCS1	0.0088	0	0.0065	1
WRN	0.0088	0	0.0065	1
ZFHX3	0.018	0	0.013	1
AKT1	0.0088	0	0.0065	1
ARID2	0.018	0	0.013	1
AXIN1	0.0088	0	0.0065	1
BAP1	0.0088	0	0.0065	1
BARD1	0.018	0	0.013	1
BRIP1	0.0088	0	0.0065	1
C11orf30	0.018	0	0.013	1
CDC73	0.018	0	0.013	1
CDK8	0.0088	0	0.0065	1
CDKN1A	0	0	0	1
COL5A3	0.0088	0	0.0065	1
EPAS1	0.0088	0	0.0065	1
ERBB3	0.0088	0	0.0065	1
FAM123B	0	0	0	1
FBXW7	0.018	0	0.013	1
FGFR3	0.0088	0	0.0065	1
FGFR4	0	0	0	1
FMN2	0.0088	0	0.0065	1
GRM3	0.0088	0	0.0065	1
IKBKE	0.0088	0	0.0065	1
IL7R	0	0	0	1
INPP4B	0.0088	0	0.0065	1
KIT	0.0088	0	0.0065	1
MAP2K2	0.0088	0	0.0065	1
MAP3K13	0.018	0	0.013	1
MDM4	0.018	0	0.013	1
NSD1	0.018	0	0.013	1
PDK1	0.0088	0	0.0065	1
PIK3CB	0.0088	0	0.0065	1
PIK3CG	0.0088	0	0.0065	1
POLD1	0.018	0	0.013	1
RAD54L	0.018	0	0.013	1
RECQL4	0.018	0	0.013	1
RET	0.0088	0	0.0065	1
RINT1	0	0	0	1
SMAD2	0.018	0	0.013	1
SMARCA4	0.0088	0	0.0065	1
TGFBR2	0.0088	0	0.0065	1
TMEM127	0.0088	0	0.0065	1
TMPRSS2	0	0	0	1
TRIO	0.018	0	0.013	1
UGT1A1	0.0088	0	0.0065	1
ABCA13	0	0	0	1
ABCC2	0	0	0	1
ACACA	0.0088	0	0.0065	1
ACIN1	0.0088	0	0.0065	1
ADAM29	0	0	0	1
ADCY1	0.0088	0	0.0065	1
ANGPT1	0	0	0	1
AR	0.0088	0	0.0065	1
ARAF	0.0088	0	0.0065	1
AURKB	0	0	0	1
AXIN2	0.0088	0	0.0065	1
BCL10	0.0088	0	0.0065	1
BCL2A1	0	0	0	1
BCL2L1	0	0	0	1
BCL3	0.0088	0	0.0065	1
BCL6	0	0	0	1
BLM	0.0088	0	0.0065	1
BTK	0	0	0	1
C1QA	0.0088	0	0.0065	1
CASP8	0.0088	0	0.0065	1
CCND2	0	0	0	1
CCNE1	0.0088	0	0.0065	1
CD274	0.0088	0	0.0065	1
CD74-ROS1	0.0088	0	0.0065	1
CDK12	0.0088	0	0.0065	1
CEBPA	0	0	0	1
CHD4	0	0	0	1
CIC	0.0088	0	0.0065	1
CNOT4	0.0088	0	0.0065	1
CNTN5	0.0088	0	0.0065	1
COL5A1	0	0	0	1
CRLF2	0.0088	0	0.0065	1
CSF1R	0.0088	0	0.0065	1
CSF3R	0.0088	0	0.0065	1
CTCF	0	0	0	1
CYP2C19	0	0	0	1
DCC	0.0088	0	0.0065	1
DIS3L2	0	0	0	1
DMD	0	0	0	1
DRGX	0	0	0	1
EEF1A1	0.0088	0	0.0065	1
EPC1	0	0	0	1
EPHA2	0	0	0	1
ERCC1	0.0088	0	0.0065	1
ERCC5	0	0	0	1
EZH2	0	0	0	1
F8	0	0	0	1
FANCA	0.0088	0	0.0065	1
FANCL	0	0	0	1
FCRL4	0.0088	0	0.0065	1
FGF12	0.0088	0	0.0065	1
FGF23	0.0088	0	0.0065	1
FGF3	0	0	0	1
FMR1	0.0088	0	0.0065	1
FOXA1	0.0088	0	0.0065	1
FOXL2	0	0	0	1
FOXO1	0	0	0	1
FOXP1	0.0088	0	0.0065	1
GATA1	0.0088	0	0.0065	1
GKN2	0	0	0	1
GLB1L3	0	0	0	1
GLI2	0.0088	0	0.0065	1
HDAC1	0.0088	0	0.0065	1
HIST1H1E	0.0088	0	0.0065	1
HIST1H2BO	0	0	0	1
HNF1A	0.0088	0	0.0065	1
IFITM3	0	0	0	1
IFNGR1	0	0	0	1
IGF2	0.0088	0	0.0065	1
IMPG1	0.0088	0	0.0065	1
ING1	0.0088	0	0.0065	1
IRS2	0	0	0	1
ITGA8-MN1	0	0	0	1
JAK1	0	0	0	1
JUN	0	0	0	1
KDM6A	0	0	0	1
KEL	0.0088	0	0.0065	1
LEF1	0	0	0	1
LPP	0.0088	0	0.0065	1
LRP4	0.0088	0	0.0065	1
LRRK2	0	0	0	1
MAX	0	0	0	1
MECOM	0.0088	0	0.0065	1
MEF2B	0.0088	0	0.0065	1
MLH1	0	0	0	1
MLLT3	0.0088	0	0.0065	1
MNDA	0	0	0	1
MRE11A	0.0088	0	0.0065	1
MS4A1	0	0	0	1
MSH3	0.0088	0	0.0065	1
MSH6	0.0088	0	0.0065	1
MST1R	0.0088	0	0.0065	1
MUTYH	0.0088	0	0.0065	1
MYCL1	0	0	0	1
NOTCH1	0.0088	0	0.0065	1
NOTCH2	0	0	0	1
NTHL1	0.0088	0	0.0065	1
NTRK3	0	0	0	1
OR11G2	0	0	0	1
OR4A15	0	0	0	1
OR4C6	0.0088	0	0.0065	1
PAK3	0	0	0	1
PARP1	0.0088	0	0.0065	1
PDGFRA-chr4 54710168	0.0088	0	0.0065	1
PIK3R3	0	0	0	1
PLXNB2	0	0	0	1
POLE	0.0088	0	0.0065	1
PPP1R17	0.0088	0	0.0065	1
PRKAA1	0	0	0	1
PTCH2	0.0088	0	0.0065	1
RAB35	0.0088	0	0.0065	1
RAD50	0	0	0	1
RAD51B	0	0	0	1
RECQL	0.0088	0	0.0065	1
RELN	0.0088	0	0.0065	1
RICTOR	0	0	0	1
RNASEL	0.0088	0	0.0065	1
RNF43	0	0	0	1
ROBO2	0	0	0	1
RUNX1	0.0088	0	0.0065	1
RYR1	0.0088	0	0.0065	1
SDC4-ROS1	0	0	0	1
SEC31A	0	0	0	1
SERPINB4	0.0088	0	0.0065	1
SGCZ	0.0088	0	0.0065	1
SLC34A2	0	0	0	1
SLC34A2-ROS1	0	0	0	1
SMARCB1	0.0088	0	0.0065	1
SOX2	0.0088	0	0.0065	1
SRC	0	0	0	1
STAT3	0	0	0	1
SYK	0.0088	0	0.0065	1
TCF7L2	0.0088	0	0.0065	1
TERT	0	0	0	1
TGFBR1	0	0	0	1
TJP1	0	0	0	1
TOP2A	0	0	0	1
TP63	0.0088	0	0.0065	1
TRAF7	0.0088	0	0.0065	1
TSC1	0.0088	0	0.0065	1
TSHR	0	0	0	1
TSHZ3	0.0088	0	0.0065	1
TUBA3C	0.0088	0	0.0065	1
WHSC1	0.0088	0	0.0065	1
WNT5A	0	0	0	1
XRCC3	0	0	0	1
ZFP36L1	0	0	0	1
ZNF384	0	0	0	1

## Sheet: Pts with mGGO & age>60
Table S5F. Genetical discrepancies between SPLC and sMPLc patients.
Patients with mGGO lesion & Age ＞60 years old
Gene	sMPLC (%, n=40*)	SPLC (%, n=24)	cohort	p-value	*, nodule number
PIK3CA	0	0.083	0.03	0.15
MLL2	0	0.083	0.03	0.15
ARID1A	0	0.083	0.03	0.15
KIF5B-RET	0	0.083	0.03	0.15
KDM5C	0	0.083	0.03	0.15
STAG2	0	0.083	0.03	0.15
NAV3	0	0.083	0.03	0.15
KRAS	0.15	0.042	0.11	0.23
PDGFRB	0.075	0	0.045	0.27
PTPN11	0.075	0	0.045	0.27
STK11	0.075	0	0.045	0.27
CREBBP	0.075	0	0.045	0.27
LRP1B	0.12	0.042	0.091	0.39
MLL3	0	0.042	0.015	0.39
CBL	0	0.042	0.015	0.39
CDH23	0	0.042	0.015	0.39
MTOR	0	0.042	0.015	0.39
NOTCH4	0	0.042	0.015	0.39
PMS2	0	0.042	0.015	0.39
AKT1	0	0.042	0.015	0.39
ARID5B	0	0.042	0.015	0.39
BAP1	0	0.042	0.015	0.39
COL5A3	0	0.042	0.015	0.39
FGFR3	0	0.042	0.015	0.39
FGFR4	0	0.042	0.015	0.39
FMN2	0	0.042	0.015	0.39
GRM3	0	0.042	0.015	0.39
HIST1H3I	0	0.042	0.015	0.39
IKBKE	0	0.042	0.015	0.39
PIK3CB	0	0.042	0.015	0.39
SMARCA4	0	0.042	0.015	0.39
TGFBR2	0	0.042	0.015	0.39
ABCC2	0	0.042	0.015	0.39
ANGPT1	0	0.042	0.015	0.39
AURKB	0	0.042	0.015	0.39
BCL2A1	0	0.042	0.015	0.39
BTK	0	0.042	0.015	0.39
CTCF	0	0.042	0.015	0.39
DIS3L2	0	0.042	0.015	0.39
DMD	0	0.042	0.015	0.39
DRGX	0	0.042	0.015	0.39
EPHA2	0	0.042	0.015	0.39
ERCC5	0	0.042	0.015	0.39
F8	0	0.042	0.015	0.39
FGF3	0	0.042	0.015	0.39
FOXO1	0	0.042	0.015	0.39
GKN2	0	0.042	0.015	0.39
IFNGR1	0	0.042	0.015	0.39
ITGA8-MN1	0	0.042	0.015	0.39
LRRK2	0	0.042	0.015	0.39
MAX	0	0.042	0.015	0.39
MLH1	0	0.042	0.015	0.39
MNDA	0	0.042	0.015	0.39
MS4A1	0	0.042	0.015	0.39
NTRK3	0	0.042	0.015	0.39
OR4A15	0	0.042	0.015	0.39
RNF43	0	0.042	0.015	0.39
SDC4-ROS1	0	0.042	0.015	0.39
SEC31A	0	0.042	0.015	0.39
SLC34A2	0	0.042	0.015	0.39
STAT3	0	0.042	0.015	0.39
TERT	0	0.042	0.015	0.39
TJP1	0	0.042	0.015	0.39
ERBB2	0.05	0	0.03	0.52
ATRX	0.05	0	0.03	0.52
PCK1	0.05	0	0.03	0.52
BRCA1	0.05	0	0.03	0.52
NBN	0.05	0	0.03	0.52
POT1	0.05	0	0.03	0.52
PTPRD	0.05	0	0.03	0.52
RARA	0.05	0	0.03	0.52
SDHA	0.05	0	0.03	0.52
SOCS1	0.05	0	0.03	0.52
CDKN1A	0.05	0	0.03	0.52
MAP2K1	0.025	0.083	0.045	0.56
ATM	0.025	0.083	0.045	0.56
FAT2	0.05	0.083	0.061	0.64
NF1	0.05	0.083	0.061	0.64
MDM2	0.05	0.083	0.061	0.64
RBM10	0.18	0.25	0.2	0.75
EGFR	0.7	0.75	0.7	1
TP53	0.22	0.25	0.23	1
BRAF	0.075	0.042	0.061	1
MED12	0.025	0	0.015	1
SETD2	0.025	0.042	0.03	1
FAT1	0.025	0.042	0.03	1
MYC	0.05	0.042	0.045	1
CTNNB1	0.025	0	0.015	1
PTEN	0.025	0	0.015	1
ARID1B	0.025	0	0.015	1
ATR	0.025	0	0.015	1
BRCA2	0	0	0	1
EPHA5	0.05	0.042	0.045	1
ERBB4	0.025	0.042	0.03	1
FLT4	0.025	0	0.015	1
IFNG	0.05	0.042	0.045	1
APC	0	0	0	1
CDKN2A	0.025	0.042	0.03	1
EML4-ALK	0	0	0	1
EXT1	0.025	0	0.015	1
HGF	0.025	0	0.015	1
MLL	0	0	0	1
RB1	0.025	0	0.015	1
SLX4	0.075	0.042	0.061	1
TSC2	0	0	0	1
U2AF1	0.025	0.042	0.03	1
ABCC11	0.025	0	0.015	1
ABL1	0.025	0	0.015	1
BCOR	0	0	0	1
CARD11	0.025	0.042	0.03	1
CDK4	0.05	0.042	0.045	1
CTNNA1	0	0	0	1
CUL3	0.025	0	0.015	1
DDR2	0.025	0.042	0.03	1
DNMT3A	0.025	0.042	0.03	1
DOT1L	0.025	0.042	0.03	1
EP300	0	0	0	1
EPHA3	0.025	0.042	0.03	1
EPHB1	0.025	0	0.015	1
EPHB2	0.025	0	0.015	1
EPHB6	0	0	0	1
EXT2	0	0	0	1
FGFR1	0	0	0	1
FLT1	0	0	0	1
FLT3	0.025	0	0.015	1
GRIN2A	0	0	0	1
HDAC4	0.025	0	0.015	1
JAK2	0.025	0	0.015	1
MAP2K4	0.025	0.042	0.03	1
MEN1	0.025	0	0.015	1
MET	0.025	0	0.015	1
NFE2L2	0.025	0.042	0.03	1
PBRM1	0	0	0	1
PDGFRA	0.025	0	0.015	1
ROS1	0.025	0.042	0.03	1
SMAD4	0.025	0	0.015	1
WRN	0.025	0.042	0.03	1
ZFHX3	0.025	0	0.015	1
ABCB1	0	0	0	1
ALK	0.025	0	0.015	1
ARID2	0	0	0	1
ASXL1	0.025	0	0.015	1
AXIN1	0.025	0	0.015	1
BARD1	0	0	0	1
BRIP1	0.025	0	0.015	1
C11orf30	0	0	0	1
CD22	0	0	0	1
CDC73	0	0	0	1
CDH1	0	0	0	1
CDK13	0	0	0	1
CDK8	0.025	0	0.015	1
EPAS1	0.025	0	0.015	1
EPPK1	0.025	0	0.015	1
ERBB3	0.025	0	0.015	1
FAM123B	0.025	0.042	0.03	1
FANCM	0	0	0	1
FBXW7	0	0	0	1
IL21R	0.025	0	0.015	1
IL7R	0.025	0	0.015	1
INPP4B	0.025	0	0.015	1
IRF2	0.025	0	0.015	1
KDR	0.025	0	0.015	1
KIT	0.025	0	0.015	1
MAP2K2	0.025	0	0.015	1
MAP3K1	0.025	0	0.015	1
MAP3K13	0	0	0	1
MDM4	0	0	0	1
MPL	0	0	0	1
NF2	0	0	0	1
NKX2-1	0	0	0	1
NOTCH3	0	0	0	1
NSD1	0	0	0	1
NTRK1	0	0	0	1
PDK1	0.025	0	0.015	1
PIK3CG	0.025	0	0.015	1
PIK3R1	0.025	0	0.015	1
POLD1	0	0	0	1
PPP2R1A	0.025	0	0.015	1
RAD54L	0	0	0	1
RECQL4	0	0	0	1
RET	0.025	0	0.015	1
RINT1	0.025	0.042	0.03	1
SMAD2	0	0	0	1
SMO	0	0	0	1
TMEM127	0.025	0	0.015	1
TMPRSS2	0.025	0.042	0.03	1
TNFRSF14	0.025	0	0.015	1
TRIO	0	0	0	1
UGT1A1	0.025	0	0.015	1
ABCA13	0.025	0	0.015	1
ACACA	0	0	0	1
ACIN1	0	0	0	1
ADAM29	0.025	0	0.015	1
ADCY1	0	0	0	1
ANKRD30A	0	0	0	1
AR	0	0	0	1
ARAF	0	0	0	1
ASPM	0	0	0	1
AXIN2	0	0	0	1
BCL10	0	0	0	1
BCL2L1	0.025	0	0.015	1
BCL3	0	0	0	1
BCL6	0.025	0	0.015	1
BLM	0	0	0	1
C1QA	0	0	0	1
CASP8	0	0	0	1
CCND2	0.025	0	0.015	1
CCNE1	0	0	0	1
CD274	0	0	0	1
CD74-ROS1	0	0	0	1
CDH11	0	0	0	1
CDK12	0	0	0	1
CDKN1B	0	0	0	1
CEBPA	0.025	0	0.015	1
CHD4	0.025	0	0.015	1
CHEK2	0	0	0	1
CIC	0	0	0	1
CNOT4	0	0	0	1
CNTN5	0	0	0	1
COL5A1	0.025	0	0.015	1
CRLF2	0	0	0	1
CSF1R	0	0	0	1
CSF3R	0	0	0	1
CYLD	0	0	0	1
CYP2C19	0.025	0	0.015	1
DCC	0	0	0	1
EEF1A1	0	0	0	1
ELF3	0	0	0	1
EPC1	0.025	0	0.015	1
ERCC1	0	0	0	1
EZH2	0.025	0	0.015	1
FANCA	0	0	0	1
FANCD2	0	0	0	1
FANCL	0.025	0	0.015	1
FCRL4	0	0	0	1
FGF12	0	0	0	1
FGF23	0	0	0	1
FGFR3-PCDH7(intergenic)	0	0	0	1
FLCN	0	0	0	1
FLG	0	0	0	1
FMR1	0	0	0	1
FOXA1	0	0	0	1
FOXL2	0.025	0	0.015	1
FOXP1	0	0	0	1
FUBP1	0	0	0	1
GATA1	0	0	0	1
GLB1L3	0.025	0	0.015	1
GLI2	0	0	0	1
HDAC1	0	0	0	1
HECW1	0	0	0	1
HIST1H1E	0	0	0	1
HIST1H2AG	0	0	0	1
HIST1H2BC	0	0	0	1
HIST1H2BO	0.025	0	0.015	1
HIST1H3B	0	0	0	1
HNF1A	0	0	0	1
IFITM3	0.025	0	0.015	1
IGF1R	0	0	0	1
IGF2	0	0	0	1
IMPG1	0	0	0	1
ING1	0	0	0	1
IRS2	0.025	0	0.015	1
JAK1	0.025	0	0.015	1
JAK3	0	0	0	1
JUN	0.025	0	0.015	1
KDM6A	0	0	0	1
KEL	0	0	0	1
LEF1	0.025	0	0.015	1
LPP	0	0	0	1
LRP4	0	0	0	1
LRRC7	0	0	0	1
MECOM	0	0	0	1
MEF2B	0	0	0	1
MLLT3	0	0	0	1
MRE11A	0	0	0	1
MSH3	0	0	0	1
MSH6	0	0	0	1
MST1R	0	0	0	1
MUTYH	0	0	0	1
MYCL1	0.025	0	0.015	1
NOTCH1	0	0	0	1
NOTCH2	0.025	0	0.015	1
NRXN1	0	0	0	1
NTHL1	0	0	0	1
NTRK2	0	0	0	1
OR11G2	0.025	0	0.015	1
OR4C6	0	0	0	1
OR5L2	0	0	0	1
PAK3	0.025	0	0.015	1
PARP1	0	0	0	1
PDGFRA-chr4 54710168	0	0	0	1
PIK3R3	0.025	0	0.015	1
PLXNB2	0.025	0	0.015	1
PMS1	0	0	0	1
POLE	0	0	0	1
PPP1R17	0	0	0	1
PRKAA1	0.025	0	0.015	1
PROCR-PCK1	0	0	0	1
PTCH2	0	0	0	1
RAB35	0	0	0	1
RAD50	0.025	0	0.015	1
RAD51B	0.025	0	0.015	1
RECQL	0	0	0	1
RELN	0	0	0	1
RICTOR	0.025	0	0.015	1
RNASEL	0	0	0	1
ROBO2	0.025	0	0.015	1
RPGR	0	0	0	1
RSPO3	0	0	0	1
RUNX1	0	0	0	1
RYR1	0	0	0	1
SERPINB3	0	0	0	1
SERPINB4	0	0	0	1
SGCZ	0	0	0	1
SLC34A2-ROS1	0	0	0	1
SMARCB1	0	0	0	1
SOX2	0	0	0	1
SRC	0.025	0	0.015	1
SYK	0	0	0	1
TBX3	0	0	0	1
TCF7L2	0	0	0	1
TGFBR1	0.025	0	0.015	1
TOP2A	0.025	0	0.015	1
TP63	0	0	0	1
TRAF7	0	0	0	1
TSC1	0	0	0	1
TSHR	0.025	0	0.015	1
TSHZ3	0	0	0	1
TUBA3C	0	0	0	1
WHSC1	0	0	0	1
WNT5A	0.025	0	0.015	1
XRCC1	0	0	0	1
XRCC3	0	0	0	1
ZFP36L1	0.025	0	0.015	1
ZNF384	0.025	0	0.015	1

## Sheet: Pts with solid & age≤40
Table S5G. Genetical discrepancies between SPLC and sMPLc patients.
Pts with solid lesion & Age ≤ 40 years old
Gene	sMPLC (%, n=1*)	SPLC (%, n=3)	cohort	p-value	*, nodule number
EGFR	1	0.67	0.75	1
TP53	0	0.33	0.25	1
KRAS	0	0	0	1
LRP1B	0	0	0	1
FAT1	0	0	0	1
MYC	0	0.33	0.25	1
PIK3CA	0	0.33	0.25	1
EML4-ALK	0	0	0	1
ERBB2	0	0	0	1
MLL2	0	0	0	1
PIK3CG	0	0	0	1
PTPRD	0	0	0	1
RBM10	0	0	0	1
SETD2	0	0	0	1
STK11	0	0	0	1
KEAP1	0	0	0	1
MLL3	0	0.33	0.25	1
SMARCA4	0	0	0	1
BRCA2	0	0	0	1
CDC73	0	0	0	1
CTNNB1	0	0	0	1
GRIN2A	0	0	0	1
MDM2	0	0	0	1
NTRK3	0	0	0	1
PDGFRA	0	0	0	1
RB1	0	0	0	1
RET	0	0	0	1
SMAD4	0	0	0	1
ARID1A	0	0	0	1
ARID2	0	0	0	1
CDK4	0	0	0	1
CDKN2A	0	0	0	1
CSF1R	0	0	0	1
EPHA5	0	0	0	1
FANCM	0	0	0	1
FLT3	0	0	0	1
FLT4	0	0	0	1
IL7R	0	0	0	1
MAP3K1	0	0	0	1
NOTCH2	0	0	0	1
NOTCH3	0	0	0	1
NSD1	0	0	0	1
PMS2	0	0	0	1
RICTOR	0	0	0	1
ROS1	0	0	0	1
ZFHX3	0	0	0	1
ARAF	0	0	0	1
ATM	0	0	0	1
BCOR	0	0	0	1
EP300	0	0	0	1
EXT1	0	0	0	1
FGFR2	0	0	0	1
FLT1	0	0	0	1
GALNT12	0	0	0	1
IFNG	0	0	0	1
INPP4B	0	0	0	1
MCL1	0	0	0	1
MSH6	0	0	0	1
NFKBIA	0	0	0	1
NTRK1	0	0	0	1
PCK1	0	0	0	1
RECQL4	0	0.33	0.25	1
ROBO3	0	0	0	1
TBX3	0	0	0	1
ABL1	0	0	0	1
ACIN1	0	0	0	1
ALK	0	0	0	1
ARID1B	0	0	0	1
ATR	0	0	0	1
ATRX	0	0	0	1
BRAF	0	0	0	1
BRD2	0	0	0	1
BRIP1	0	0	0	1
CCNB3	0	0	0	1
CDH23	0	0	0	1
CIC	0	0	0	1
CREBBP	0	0	0	1
CYLD	0	0	0	1
DDR1	0	0	0	1
EPHA3	0	0	0	1
EPHB6	0	0	0	1
ERCC1	0	0	0	1
ERG	0	0	0	1
FAM157B	0	0.33	0.25	1
FAT2	0	0	0	1
FBXW7	0	0	0	1
FGFR1	0	0	0	1
FGFR3	0	0.33	0.25	1
FOXA1	0	0	0	1
GNA11	0	0	0	1
GNAS	0	0	0	1
HGF	0	0	0	1
IDH1	0	0	0	1
IRS2	0	0	0	1
JAK1	0	0	0	1
JAK2	0	0	0	1
KDM5C	0	0	0	1
KDM6A	0	0	0	1
KDR	0	0	0	1
KIF5B-RET	0	0	0	1
KIT	0	0	0	1
MAP2K1	0	0	0	1
MAP2K2	0	0	0	1
MEF2B	0	0	0	1
MLL	0	0	0	1
MTOR	0	0	0	1
MYCN	0	0	0	1
NBN	0	0	0	1
NCOR1	0	0	0	1
NF1	0	0	0	1
NTRK2	0	0	0	1
PARK2	0	0	0	1
PBRM1	0	0	0	1
PDGFRB	0	0	0	1
PRKAR1A	0	0	0	1
PTEN	0	0	0	1
PTPRT	0	0	0	1
RAD50	0	0	0	1
RUNX1	0	0	0	1
SLX4	0	0	0	1
SMAD3	0	0	0	1
STAG2	0	0	0	1
TET2	0	0	0	1
TGFBR2	0	0	0	1
TNFAIP3	0	0	0	1
TSC1	0	0	0	1
TSC2	0	0.33	0.25	1
ABCA13	0	0	0	1
ABCC11	0	0	0	1
ABCG2	0	0	0	1
ABL2	0	0	0	1
ADCY1	0	0	0	1
AKT1	0	0	0	1
AKT2	0	0	0	1
AKT3	0	0	0	1
AMOT	0	0	0	1
APC	0	0	0	1
ARID5B	0	0	0	1
ASTN1	0	0	0	1
AURKA	0	0	0	1
AXIN1	0	0	0	1
B2M	0	0	0	1
BAP1	0	0	0	1
BARD1	0	0	0	1
BCL2	0	0	0	1
BCL2A1	0	0	0	1
BRCA1	0	0	0	1
BRD4	0	0	0	1
C15orf55	0	0	0	1
CARD11	0	0	0	1
CCDC6-RET	0	0	0	1
CCNA1	0	0	0	1
CCND1	0	0	0	1
CD74-ROS1	0	0	0	1
CDK12	0	0	0	1
CDK8	0	0	0	1
CDKN1B	0	0	0	1
CDKN2B	0	0	0	1
CDKN2C	0	0	0	1
CHD8	0	0	0	1
CHEK1	0	0	0	1
CHEK2	0	0	0	1
CRLF2	0	0	0	1
CTNNA1	0	0	0	1
CTNNA2	0	0	0	1
CTNND1	0	0	0	1
CUL3	0	0	0	1
CYP2D6	0	0	0	1
DDR2	0	0	0	1
DNMT3A	0	0	0	1
DOCK2	0	0	0	1
DOT1L	0	0	0	1
DUSP22	0	0	0	1
EPAS1	0	0	0	1
EPCAM	0	0	0	1
EPHA2	0	0	0	1
EPHA7	0	0	0	1
EPHB1	0	0	0	1
EPOR	0	0	0	1
ERBB4	0	0	0	1
ESR1	0	0	0	1
ETV1	0	0	0	1
ETV6	0	0	0	1
EXT2	0	0	0	1
EZR-ROS1	0	0	0	1
FAM123B	0	0	0	1
FAM175A	0	0	0	1
FANCA	0	0	0	1
FANCD2	0	0	0	1
FANCL	0	0	0	1
FAT3	0	0	0	1
FCGR3A	0	0	0	1
FGF23	0	0	0	1
FGFR4	0	0	0	1
FLCN	0	0	0	1
FUBP1	0	0	0	1
FYN	0	0	0	1
GAB2	0	0	0	1
GABRA6	0	0	0	1
GATA3	0	0	0	1
GPR124	0	0	0	1
GRM3	0	0	0	1
HDAC1	0	0	0	1
HIST1H1C	0	0	0	1
HIST1H2AL	0	0	0	1
HIST1H2BK	0	0	0	1
HIST1H3B	0	0	0	1
HMCN1	0	0	0	1
HSD3B1	0	0	0	1
IGF1R	0	0	0	1
IKZF1	0	0	0	1
IL6ST	0	0	0	1
ING1	0	0	0	1
ITK	0	0	0	1
KDM5A	0	0	0	1
KRTAP5-5	0	0	0	1
LRRC7	0	0	0	1
MAP2K4	0	0	0	1
MED12	0	0	0	1
MET	0	0	0	1
MMP2	0	0	0	1
MSH2	0	0	0	1
MSH3	0	0	0	1
MST1R	0	0	0	1
MYD88	0	0	0	1
N6AMT1(intergenic)-RAF1	0	0	0	1
NKX2-1	0	0	0	1
NOTCH1	0	0	0	1
NOTCH4	0	0	0	1
NPM1	0	0	0	1
NR1I2	0	0	0	1
OR4C6	0	0	0	1
P2RY8	0	0	0	1
PABPC3	0	0	0	1
PAK3	0	0	0	1
PALB2	0	0	0	1
PARP1	0	0	0	1
PDCD1	0	0	0	1
PDCD11	0	0	0	1
PMS1	0	0	0	1
POLD1	0	0	0	1
POLE	0	0	0	1
POT1	0	0	0	1
PPM1D	0	0	0	1
PRDM16	0	0	0	1
PTCH1	0	0	0	1
PTCH2	0	0	0	1
RAD54L	0	0	0	1
RAF1	0	0	0	1
RARA	0	0	0	1
RIT1	0	0	0	1
RNASEL	0	0	0	1
ROCK1	0	0	0	1
RSPO2	0	0	0	1
RYR2	0	0	0	1
SDHA	0	0	0	1
SEMA3A	0	0	0	1
SERPINB4	0	0	0	1
SLC22A2	0	0	0	1
SMARCB1	0	0	0	1
SMO	0	0	0	1
SNTG1	0	0	0	1
SOX9	0	0	0	1
SRC	0	0	0	1
TAF1	0	0	0	1
TCEB1	0	0	0	1
TERT	0	0	0	1
TFE3	0	0	0	1
TMPRSS2	0	0	0	1
TNFRSF14	0	0	0	1
TNN	0	0	0	1
TNPO1	0	0	0	1
TOP1	0	0	0	1
TUBA3C	0	0	0	1
U2AF1	0	0	0	1
USP8	0	0	0	1
WRN	0	0	0	1
WT1	0	0	0	1
ZC3H11A	0	0	0	1
ZIC3	0	0	0	1
ZMAT3	0	0	0	1
ZNF804B	0	0	0	1

## Sheet: Pts with solid& 40<age≤60
Table S5H. Genetical discrepancies between SPLC and sMPLc patients.
Patients with solid lesion & 40 ＜ Age ≤ 60 years old
Gene	sMPLC (%, n=16*)	SPLC (%, n=40)	cohort	p-value	*, nodule number
EGFR	0.81	0.38	0.5	0.0067
PIK3CG	0.19	0.025	0.071	0.066
CTNNB1	0.19	0.025	0.071	0.066
MAP3K1	0.12	0	0.036	0.078
RECQL4	0.12	0	0.036	0.078
CDK4	0.12	0.025	0.054	0.19
IFNG	0.12	0.025	0.054	0.19
PCK1	0.12	0.025	0.054	0.19
KRAS	0.062	0.22	0.18	0.25
BRIP1	0.062	0	0.018	0.29
CCNB3	0.062	0	0.018	0.29
FGFR3	0.062	0	0.018	0.29
KIT	0.062	0	0.018	0.29
MEF2B	0.062	0	0.018	0.29
NBN	0.062	0	0.018	0.29
NF1	0.062	0	0.018	0.29
PTPRT	0.062	0	0.018	0.29
TGFBR2	0.062	0	0.018	0.29
TSC1	0.062	0	0.018	0.29
TSC2	0.062	0	0.018	0.29
ADCY1	0.062	0	0.018	0.29
ARID5B	0.062	0	0.018	0.29
AURKA	0.062	0	0.018	0.29
CTNNA1	0.062	0	0.018	0.29
CTNNA2	0.062	0	0.018	0.29
ETV6	0.062	0	0.018	0.29
FGF23	0.062	0	0.018	0.29
GAB2	0.062	0	0.018	0.29
GABRA6	0.062	0	0.018	0.29
HSD3B1	0.062	0	0.018	0.29
MED12	0.062	0	0.018	0.29
MMP2	0.062	0	0.018	0.29
NPM1	0.062	0	0.018	0.29
ROCK1	0.062	0	0.018	0.29
RYR2	0.062	0	0.018	0.29
TFE3	0.062	0	0.018	0.29
ZMAT3	0.062	0	0.018	0.29
FAT1	0	0.12	0.089	0.31
KEAP1	0	0.1	0.071	0.31
GRIN2A	0	0.1	0.071	0.31
EPHA5	0	0.1	0.071	0.31
ZFHX3	0	0.1	0.071	0.31
LRP1B	0.062	0.18	0.14	0.42
NOTCH2	0.062	0.025	0.036	0.49
ARAF	0.062	0.025	0.036	0.49
MSH6	0.062	0.025	0.036	0.49
ERG	0.062	0.025	0.036	0.49
GNAS	0.062	0.025	0.036	0.49
IDH1	0.062	0.025	0.036	0.49
KDM6A	0.062	0.025	0.036	0.49
NTRK2	0.062	0.025	0.036	0.49
PARK2	0.062	0.025	0.036	0.49
SLX4	0.062	0.025	0.036	0.49
SETD2	0	0.075	0.054	0.55
BRCA2	0	0.075	0.054	0.55
SMAD4	0	0.075	0.054	0.55
NOTCH3	0	0.075	0.054	0.55
RICTOR	0	0.075	0.054	0.55
NTRK1	0	0.075	0.054	0.55
TP53	0.38	0.48	0.45	0.56
MYC	0.12	0.075	0.089	0.62
MLL2	0.12	0.075	0.089	0.62
MDM2	0.12	0.075	0.089	0.62
EML4-ALK	0.062	0.12	0.11	0.66
PIK3CA	0.062	0.05	0.054	1
ERBB2	0.062	0.1	0.089	1
PTPRD	0.062	0.1	0.089	1
RBM10	0.062	0.075	0.071	1
STK11	0.062	0.075	0.071	1
MLL3	0.062	0.05	0.054	1
SMARCA4	0.062	0.075	0.071	1
CDC73	0.062	0.075	0.071	1
NTRK3	0.062	0.075	0.071	1
PDGFRA	0.062	0.1	0.089	1
RB1	0	0.05	0.036	1
RET	0.062	0.05	0.054	1
ARID1A	0	0.025	0.018	1
ARID2	0.062	0.075	0.071	1
CDKN2A	0	0.05	0.036	1
CSF1R	0	0.05	0.036	1
FANCM	0	0.025	0.018	1
FLT3	0	0.025	0.018	1
FLT4	0.062	0.05	0.054	1
IL7R	0	0.05	0.036	1
NSD1	0.062	0.075	0.071	1
PMS2	0	0.05	0.036	1
ROS1	0.062	0.05	0.054	1
ATM	0	0.025	0.018	1
BCOR	0	0.05	0.036	1
EP300	0	0.025	0.018	1
EXT1	0	0.025	0.018	1
FGFR2	0	0.025	0.018	1
FLT1	0	0.05	0.036	1
GALNT12	0	0.05	0.036	1
INPP4B	0.062	0.05	0.054	1
MCL1	0	0.025	0.018	1
NFKBIA	0.062	0.05	0.054	1
ROBO3	0	0.05	0.036	1
TBX3	0	0.05	0.036	1
ABL1	0	0	0	1
ACIN1	0	0.05	0.036	1
ALK	0	0	0	1
ARID1B	0	0	0	1
ATR	0	0.05	0.036	1
ATRX	0	0.025	0.018	1
BRAF	0	0.05	0.036	1
BRD2	0	0	0	1
CDH23	0	0.025	0.018	1
CIC	0	0.025	0.018	1
CREBBP	0	0.05	0.036	1
CYLD	0	0	0	1
DDR1	0	0.05	0.036	1
EPHA3	0	0.05	0.036	1
EPHB6	0	0.05	0.036	1
ERCC1	0	0.05	0.036	1
FAM157B	0	0	0	1
FAT2	0	0.025	0.018	1
FBXW7	0	0	0	1
FGFR1	0	0	0	1
FOXA1	0	0.05	0.036	1
GNA11	0	0	0	1
HGF	0	0.05	0.036	1
IRS2	0	0	0	1
JAK1	0	0.025	0.018	1
JAK2	0	0.05	0.036	1
KDM5C	0	0.025	0.018	1
KDR	0	0.05	0.036	1
KIF5B-RET	0	0.05	0.036	1
MAP2K1	0	0.025	0.018	1
MAP2K2	0	0.025	0.018	1
MLL	0	0	0	1
MTOR	0	0.05	0.036	1
MYCN	0	0.025	0.018	1
NCOR1	0	0.025	0.018	1
PBRM1	0	0	0	1
PDGFRB	0	0	0	1
PRKAR1A	0	0.05	0.036	1
PTEN	0	0.025	0.018	1
RAD50	0	0.025	0.018	1
RUNX1	0	0.025	0.018	1
SMAD3	0	0.025	0.018	1
STAG2	0	0.025	0.018	1
TET2	0	0.025	0.018	1
TNFAIP3	0	0.025	0.018	1
ABCA13	0	0	0	1
ABCC11	0	0.025	0.018	1
ABCG2	0	0.025	0.018	1
ABL2	0	0	0	1
AKT1	0	0.025	0.018	1
AKT2	0	0.025	0.018	1
AKT3	0	0	0	1
AMOT	0	0	0	1
APC	0	0.025	0.018	1
ASTN1	0	0	0	1
AXIN1	0	0.025	0.018	1
B2M	0	0.025	0.018	1
BAP1	0	0.025	0.018	1
BARD1	0	0.025	0.018	1
BCL2	0	0	0	1
BCL2A1	0	0	0	1
BRCA1	0	0.025	0.018	1
BRD4	0	0.025	0.018	1
C15orf55	0	0	0	1
CARD11	0	0	0	1
CCDC6-RET	0	0.025	0.018	1
CCNA1	0	0.025	0.018	1
CCND1	0	0	0	1
CD74-ROS1	0	0.025	0.018	1
CDK12	0	0.025	0.018	1
CDK8	0	0	0	1
CDKN1B	0	0	0	1
CDKN2B	0	0.025	0.018	1
CDKN2C	0	0.025	0.018	1
CHD8	0	0	0	1
CHEK1	0	0.025	0.018	1
CHEK2	0	0	0	1
CRLF2	0	0	0	1
CTNND1	0	0.025	0.018	1
CUL3	0	0.025	0.018	1
CYP2D6	0	0	0	1
DDR2	0	0	0	1
DNMT3A	0	0	0	1
DOCK2	0	0	0	1
DOT1L	0	0	0	1
DUSP22	0	0	0	1
EPAS1	0	0.025	0.018	1
EPCAM	0	0	0	1
EPHA2	0	0.025	0.018	1
EPHA7	0	0.025	0.018	1
EPHB1	0	0	0	1
EPOR	0	0.025	0.018	1
ERBB4	0	0.025	0.018	1
ESR1	0	0.025	0.018	1
ETV1	0	0.025	0.018	1
EXT2	0	0.025	0.018	1
EZR-ROS1	0	0	0	1
FAM123B	0	0	0	1
FAM175A	0	0	0	1
FANCA	0	0	0	1
FANCD2	0	0	0	1
FANCL	0	0	0	1
FAT3	0	0.025	0.018	1
FCGR3A	0	0	0	1
FGFR4	0	0.025	0.018	1
FLCN	0	0	0	1
FUBP1	0	0	0	1
FYN	0	0	0	1
GATA3	0	0	0	1
GPR124	0	0.025	0.018	1
GRM3	0	0	0	1
HDAC1	0	0	0	1
HIST1H1C	0	0	0	1
HIST1H2AL	0	0.025	0.018	1
HIST1H2BK	0	0.025	0.018	1
HIST1H3B	0	0.025	0.018	1
HMCN1	0	0	0	1
IGF1R	0	0.025	0.018	1
IKZF1	0	0.025	0.018	1
IL6ST	0	0	0	1
ING1	0	0.025	0.018	1
ITK	0	0	0	1
KDM5A	0	0.025	0.018	1
KRTAP5-5	0	0.025	0.018	1
LRRC7	0	0.025	0.018	1
MAP2K4	0	0.025	0.018	1
MET	0	0.025	0.018	1
MSH2	0	0	0	1
MSH3	0	0.025	0.018	1
MST1R	0	0	0	1
MYD88	0	0.025	0.018	1
N6AMT1(intergenic)-RAF1	0	0.025	0.018	1
NKX2-1	0	0.025	0.018	1
NOTCH1	0	0	0	1
NOTCH4	0	0.025	0.018	1
NR1I2	0	0.025	0.018	1
OR4C6	0	0.025	0.018	1
P2RY8	0	0.025	0.018	1
PABPC3	0	0.025	0.018	1
PAK3	0	0.025	0.018	1
PALB2	0	0.025	0.018	1
PARP1	0	0.025	0.018	1
PDCD1	0	0	0	1
PDCD11	0	0.025	0.018	1
PMS1	0	0	0	1
POLD1	0	0.025	0.018	1
POLE	0	0	0	1
POT1	0	0	0	1
PPM1D	0	0	0	1
PRDM16	0	0.025	0.018	1
PTCH1	0	0.025	0.018	1
PTCH2	0	0	0	1
RAD54L	0	0.025	0.018	1
RAF1	0	0.025	0.018	1
RARA	0	0	0	1
RIT1	0	0	0	1
RNASEL	0	0.025	0.018	1
RSPO2	0	0.025	0.018	1
SDHA	0	0	0	1
SEMA3A	0	0.025	0.018	1
SERPINB4	0	0.025	0.018	1
SLC22A2	0	0	0	1
SMARCB1	0	0.025	0.018	1
SMO	0	0.025	0.018	1
SNTG1	0	0.025	0.018	1
SOX9	0	0.025	0.018	1
SRC	0	0.025	0.018	1
TAF1	0	0	0	1
TCEB1	0	0.025	0.018	1
TERT	0	0.025	0.018	1
TMPRSS2	0	0.025	0.018	1
TNFRSF14	0	0	0	1
TNN	0	0.025	0.018	1
TNPO1	0	0.025	0.018	1
TOP1	0	0.025	0.018	1
TUBA3C	0	0	0	1
U2AF1	0	0	0	1
USP8	0	0	0	1
WRN	0	0.025	0.018	1
WT1	0	0	0	1
ZC3H11A	0	0.025	0.018	1
ZIC3	0	0.025	0.018	1
ZNF804B	0	0	0	1

## Sheet: Pts with solid & age>60
Table S5I. Genetical discrepancies between SPLC and sMPLc patients.
Patients with solid lesion & Age ＞60 years old
Gene	sMPLC (%, n=7*)	SPLC (%, n=20)	cohort	p-value	*, nodule number
MAP3K1	0.29	0	0.074	0.06
MLL	0.29	0	0.074	0.06
TP53	0.29	0.6	0.52	0.21
CTNNB1	0.14	0	0.037	0.26
RICTOR	0.14	0	0.037	0.26
ARAF	0.14	0	0.037	0.26
TBX3	0.14	0	0.037	0.26
FAT2	0.14	0	0.037	0.26
ABCA13	0.14	0	0.037	0.26
BCL2A1	0.14	0	0.037	0.26
CCND1	0.14	0	0.037	0.26
CDK8	0.14	0	0.037	0.26
CHD8	0.14	0	0.037	0.26
DUSP22	0.14	0	0.037	0.26
FLCN	0.14	0	0.037	0.26
GATA3	0.14	0	0.037	0.26
GRM3	0.14	0	0.037	0.26
MSH2	0.14	0	0.037	0.26
POLE	0.14	0	0.037	0.26
TUBA3C	0.14	0	0.037	0.26
SETD2	0.29	0.1	0.15	0.27
EGFR	0.71	0.45	0.52	0.38
MYC	0.14	0.05	0.074	0.46
KEAP1	0.14	0.05	0.074	0.46
BRCA2	0.14	0.05	0.074	0.46
CSF1R	0.14	0.05	0.074	0.46
IL7R	0.14	0.05	0.074	0.46
NOTCH2	0.14	0.05	0.074	0.46
EXT1	0.14	0.05	0.074	0.46
MCL1	0.14	0.05	0.074	0.46
ABL1	0.14	0.05	0.074	0.46
ALK	0.14	0.05	0.074	0.46
BRD2	0.14	0.05	0.074	0.46
CYLD	0.14	0.05	0.074	0.46
IRS2	0.14	0.05	0.074	0.46
PIK3CA	0	0.2	0.15	0.55
PIK3CG	0	0.15	0.11	0.55
RBM10	0	0.15	0.11	0.55
RB1	0	0.15	0.11	0.55
ARID1A	0	0.15	0.11	0.55
KRAS	0.14	0.25	0.22	1
LRP1B	0.14	0.1	0.11	1
FAT1	0.14	0.1	0.11	1
EML4-ALK	0	0.05	0.037	1
ERBB2	0	0.1	0.074	1
MLL2	0	0.1	0.074	1
PTPRD	0	0.1	0.074	1
STK11	0.14	0.1	0.11	1
MLL3	0	0.1	0.074	1
SMARCA4	0	0.1	0.074	1
CDC73	0	0.05	0.037	1
GRIN2A	0	0.05	0.037	1
MDM2	0	0	0	1
NTRK3	0	0.05	0.037	1
PDGFRA	0	0	0	1
RET	0	0.1	0.074	1
SMAD4	0	0.1	0.074	1
ARID2	0	0	0	1
CDK4	0	0.05	0.037	1
CDKN2A	0	0.1	0.074	1
EPHA5	0	0	0	1
FANCM	0.14	0.1	0.11	1
FLT3	0.14	0.1	0.11	1
FLT4	0	0.05	0.037	1
NOTCH3	0	0.05	0.037	1
NSD1	0	0	0	1
PMS2	0	0.1	0.074	1
ROS1	0	0.05	0.037	1
ZFHX3	0	0	0	1
ATM	0	0.1	0.074	1
BCOR	0	0.05	0.037	1
EP300	0	0.1	0.074	1
FGFR2	0	0.1	0.074	1
FLT1	0	0.05	0.037	1
GALNT12	0	0.05	0.037	1
IFNG	0	0	0	1
INPP4B	0	0	0	1
MSH6	0	0.05	0.037	1
NFKBIA	0	0	0	1
NTRK1	0	0	0	1
PCK1	0	0	0	1
RECQL4	0	0	0	1
ROBO3	0	0.05	0.037	1
ACIN1	0	0	0	1
ARID1B	0	0.1	0.074	1
ATR	0	0	0	1
ATRX	0	0.05	0.037	1
BRAF	0	0	0	1
BRIP1	0	0.05	0.037	1
CCNB3	0	0.05	0.037	1
CDH23	0	0.05	0.037	1
CIC	0	0.05	0.037	1
CREBBP	0	0	0	1
DDR1	0	0	0	1
EPHA3	0	0	0	1
EPHB6	0	0	0	1
ERCC1	0	0	0	1
ERG	0	0	0	1
FAM157B	0	0.05	0.037	1
FBXW7	0	0.1	0.074	1
FGFR1	0	0.1	0.074	1
FGFR3	0	0	0	1
FOXA1	0	0	0	1
GNA11	0	0.1	0.074	1
GNAS	0	0	0	1
HGF	0	0	0	1
IDH1	0	0	0	1
JAK1	0	0.05	0.037	1
JAK2	0	0	0	1
KDM5C	0	0.05	0.037	1
KDM6A	0	0	0	1
KDR	0	0	0	1
KIF5B-RET	0	0	0	1
KIT	0	0.05	0.037	1
MAP2K1	0	0.05	0.037	1
MAP2K2	0	0.05	0.037	1
MEF2B	0	0.05	0.037	1
MTOR	0	0	0	1
MYCN	0	0.05	0.037	1
NBN	0	0.05	0.037	1
NCOR1	0	0.05	0.037	1
NF1	0	0.05	0.037	1
NTRK2	0	0	0	1
PARK2	0	0	0	1
PBRM1	0	0.1	0.074	1
PDGFRB	0	0.1	0.074	1
PRKAR1A	0	0	0	1
PTEN	0	0.05	0.037	1
PTPRT	0	0.05	0.037	1
RAD50	0	0.05	0.037	1
RUNX1	0	0.05	0.037	1
SLX4	0	0	0	1
SMAD3	0	0.05	0.037	1
STAG2	0	0.05	0.037	1
TET2	0	0.05	0.037	1
TGFBR2	0	0.05	0.037	1
TNFAIP3	0	0.05	0.037	1
TSC1	0	0.05	0.037	1
TSC2	0	0	0	1
ABCC11	0	0	0	1
ABCG2	0	0	0	1
ABL2	0	0.05	0.037	1
ADCY1	0	0	0	1
AKT1	0	0	0	1
AKT2	0	0	0	1
AKT3	0	0.05	0.037	1
AMOT	0	0.05	0.037	1
APC	0	0	0	1
ARID5B	0	0	0	1
ASTN1	0	0.05	0.037	1
AURKA	0	0	0	1
AXIN1	0	0	0	1
B2M	0	0	0	1
BAP1	0	0	0	1
BARD1	0	0	0	1
BCL2	0	0.05	0.037	1
BRCA1	0	0	0	1
BRD4	0	0	0	1
C15orf55	0	0.05	0.037	1
CARD11	0	0.05	0.037	1
CCDC6-RET	0	0	0	1
CCNA1	0	0	0	1
CD74-ROS1	0	0	0	1
CDK12	0	0	0	1
CDKN1B	0	0.05	0.037	1
CDKN2B	0	0	0	1
CDKN2C	0	0	0	1
CHEK1	0	0	0	1
CHEK2	0	0.05	0.037	1
CRLF2	0	0.05	0.037	1
CTNNA1	0	0	0	1
CTNNA2	0	0	0	1
CTNND1	0	0	0	1
CUL3	0	0	0	1
CYP2D6	0	0.05	0.037	1
DDR2	0	0.05	0.037	1
DNMT3A	0	0.05	0.037	1
DOCK2	0	0.05	0.037	1
DOT1L	0	0.05	0.037	1
EPAS1	0	0	0	1
EPCAM	0	0.05	0.037	1
EPHA2	0	0	0	1
EPHA7	0	0	0	1
EPHB1	0	0.05	0.037	1
EPOR	0	0	0	1
ERBB4	0	0	0	1
ESR1	0	0	0	1
ETV1	0	0	0	1
ETV6	0	0	0	1
EXT2	0	0	0	1
EZR-ROS1	0	0.05	0.037	1
FAM123B	0	0.05	0.037	1
FAM175A	0	0.05	0.037	1
FANCA	0	0.05	0.037	1
FANCD2	0	0.05	0.037	1
FANCL	0	0.05	0.037	1
FAT3	0	0	0	1
FCGR3A	0	0.05	0.037	1
FGF23	0	0	0	1
FGFR4	0	0	0	1
FUBP1	0	0.05	0.037	1
FYN	0	0.05	0.037	1
GAB2	0	0	0	1
GABRA6	0	0	0	1
GPR124	0	0	0	1
HDAC1	0	0.05	0.037	1
HIST1H1C	0	0.05	0.037	1
HIST1H2AL	0	0	0	1
HIST1H2BK	0	0	0	1
HIST1H3B	0	0	0	1
HMCN1	0	0.05	0.037	1
HSD3B1	0	0	0	1
IGF1R	0	0	0	1
IKZF1	0	0	0	1
IL6ST	0	0.05	0.037	1
ING1	0	0	0	1
ITK	0	0.05	0.037	1
KDM5A	0	0	0	1
KRTAP5-5	0	0	0	1
LRRC7	0	0	0	1
MAP2K4	0	0	0	1
MED12	0	0	0	1
MET	0	0	0	1
MMP2	0	0	0	1
MSH3	0	0	0	1
MST1R	0	0.05	0.037	1
MYD88	0	0	0	1
N6AMT1(intergenic)-RAF1	0	0	0	1
NKX2-1	0	0	0	1
NOTCH1	0	0.05	0.037	1
NOTCH4	0	0	0	1
NPM1	0	0	0	1
NR1I2	0	0	0	1
OR4C6	0	0	0	1
P2RY8	0	0	0	1
PABPC3	0	0	0	1
PAK3	0	0	0	1
PALB2	0	0	0	1
PARP1	0	0	0	1
PDCD1	0	0.05	0.037	1
PDCD11	0	0	0	1
PMS1	0	0.05	0.037	1
POLD1	0	0	0	1
POT1	0	0.05	0.037	1
PPM1D	0	0.05	0.037	1
PRDM16	0	0	0	1
PTCH1	0	0	0	1
PTCH2	0	0.05	0.037	1
RAD54L	0	0	0	1
RAF1	0	0	0	1
RARA	0	0.05	0.037	1
RIT1	0	0.05	0.037	1
RNASEL	0	0	0	1
ROCK1	0	0	0	1
RSPO2	0	0	0	1
RYR2	0	0	0	1
SDHA	0	0.05	0.037	1
SEMA3A	0	0	0	1
SERPINB4	0	0	0	1
SLC22A2	0	0.05	0.037	1
SMARCB1	0	0	0	1
SMO	0	0	0	1
SNTG1	0	0	0	1
SOX9	0	0	0	1
SRC	0	0	0	1
TAF1	0	0.05	0.037	1
TCEB1	0	0	0	1
TERT	0	0	0	1
TFE3	0	0	0	1
TMPRSS2	0	0	0	1
TNFRSF14	0	0.05	0.037	1
TNN	0	0	0	1
TNPO1	0	0	0	1
TOP1	0	0	0	1
U2AF1	0	0.05	0.037	1
USP8	0	0.05	0.037	1
WRN	0	0	0	1
WT1	0	0.05	0.037	1
ZC3H11A	0	0	0	1
ZIC3	0	0	0	1
ZMAT3	0	0	0	1
ZNF804B	0	0.05	0.037	1
