# Supplementary material for: Genetic, DNA methylation, and immune profile discrepancies between early-stage single primary lung cancer and synchronous multiple primary lung cancer
Source: Clin Epigenetics. 2023 Jan 7;15:4. doi: 10.1186/s13148-023-01422-y (PMC9824942; doi:10.1186/s13148-023-01422-y)
Supplement: Supplementary file 6 — Additional file 6: Table S6. (A) KEGG analysis results in sMPLC. (B) KEGG analysis results in SPLC. [file 13148_2023_1422_MOESM6_ESM.xlsx]

## Sheet: KEGG-sMPLC
Supplemental Table S6A. KEGG analysis results in sMPLC.
Pathway ID	PATHWAY_DES	Diff genes in this pathway	All genes in this pathway	Rich factor	p-value	Q value	Diff gene list
hsa04151	PI3K-Akt signaling pathway	38	350	2.17805	2.33199e-05	0.00659954	ENSG00000112576(CCND3),ENSG00000127920(GNG11),ENSG00000141564(RPTOR),ENSG00000163359(COL6A3),ENSG00000118260(CREB1),ENSG00000167083(GNGT2),ENSG00000129965(INS-IGF2),ENSG00000148053(NTRK2),ENSG00000171552(BCL2L1),ENSG00000120332(TNN),ENSG00000177885(GRB2),ENSG00000116147(TNR),ENSG00000115414(FN1),ENSG00000117020(AKT3),ENSG00000120156(TEK),ENSG00000080824(HSP90AA1),ENSG00000145675(PIK3R1),ENSG00000…
hsa05205	Proteoglycans in cancer	26	203	2.56938	2.38918e-05	0.00338069	ENSG00000197943(PLCG2),ENSG00000112062(MAPK14),ENSG00000133818(RRAS2),ENSG00000091831(ESR1),ENSG00000129965(INS-IGF2),ENSG00000177885(GRB2),ENSG00000166501(PRKCB),ENSG00000115414(FN1),ENSG00000117020(AKT3),ENSG00000145675(PIK3R1),ENSG00000100234(TIMP3),ENSG00000140992(PDPK1),ENSG00000154342(WNT3A),ENSG00000156299(TIAM1),ENSG00000019991(HGF),ENSG00000284190(MIR21),ENSG00000259207(ITGB3),ENSG000000…
hsa04211	Longevity regulating pathway	14	89	3.15565	0.000149745	0.0141259	ENSG00000173175(ADCY5),ENSG00000141564(RPTOR),ENSG00000159346(ADIPOR1),ENSG00000118260(CREB1),ENSG00000117020(AKT3),ENSG00000145675(PIK3R1),ENSG00000106617(PRKAG2),ENSG00000171105(INSR),ENSG00000162104(ADCY9),ENSG00000080546(SESN1),ENSG00000121879(PIK3CA),ENSG00000157613(CREB3L1),ENSG00000146592(CREB5),ENSG00000151247(EIF4E),
hsa04014	Ras signaling pathway	26	236	2.2101	0.000274393	0.0194133	ENSG00000197943(PLCG2),ENSG00000127920(GNG11),ENSG00000133818(RRAS2),ENSG00000167083(GNGT2),ENSG00000129965(INS-IGF2),ENSG00000171435(KSR2),ENSG00000148053(NTRK2),ENSG00000171552(BCL2L1),ENSG00000177885(GRB2),ENSG00000166501(PRKCB),ENSG00000117020(AKT3),ENSG00000069764(PLA2G10),ENSG00000120156(TEK),ENSG00000145675(PIK3R1),ENSG00000171105(INSR),ENSG00000171777(RASGRP4),ENSG00000113319(RASGRF2),ENS…
hsa04960	Aldosterone-regulated sodium reabsorption	8	37	4.3375	0.00028532	0.0161491	ENSG00000166501(PRKCB),ENSG00000145675(PIK3R1),ENSG00000171105(INSR),ENSG00000140992(PDPK1),ENSG00000168447(SCNN1B),ENSG00000143153(ATP1B1),ENSG00000175793(SFN),ENSG00000121879(PIK3CA),
hsa04915	Estrogen signaling pathway	14	98	2.86585	0.000415612	0.019603	ENSG00000173175(ADCY5),ENSG00000118260(CREB1),ENSG00000091831(ESR1),ENSG00000177885(GRB2),ENSG00000117020(AKT3),ENSG00000080824(HSP90AA1),ENSG00000145675(PIK3R1),ENSG00000152822(GRM1),ENSG00000164867(NOS3),ENSG00000162104(ADCY9),ENSG00000121879(PIK3CA),ENSG00000157613(CREB3L1),ENSG00000146592(CREB5),ENSG00000087245(MMP2),
hsa01521	EGFR tyrosine kinase inhibitor resistance	12	79	3.04723	0.000537703	0.0217386	ENSG00000197943(PLCG2),ENSG00000171552(BCL2L1),ENSG00000177885(GRB2),ENSG00000166501(PRKCB),ENSG00000117020(AKT3),ENSG00000145675(PIK3R1),ENSG00000019991(HGF),ENSG00000066468(FGFR2),ENSG00000160712(IL6R),ENSG00000121879(PIK3CA),ENSG00000128052(KDR),ENSG00000151247(EIF4E),
hsa04370	VEGF signaling pathway	10	59	3.40016	0.00054942	0.0194357	ENSG00000197943(PLCG2),ENSG00000138814(PPP3CA),ENSG00000112062(MAPK14),ENSG00000166501(PRKCB),ENSG00000117020(AKT3),ENSG00000145675(PIK3R1),ENSG00000164867(NOS3),ENSG00000121879(PIK3CA),ENSG00000169398(PTK2),ENSG00000128052(KDR),
hsa04022	cGMP-PKG signaling pathway	19	163	2.33839	0.000761869	0.0239566	ENSG00000138814(PPP3CA),ENSG00000173175(ADCY5),ENSG00000131196(NFATC1),ENSG00000121361(KCNJ8),ENSG00000072736(NFATC3),ENSG00000136160(EDNRB),ENSG00000118260(CREB1),ENSG00000058668(ATP2B4),ENSG00000100678(SLC8A3),ENSG00000117020(AKT3),ENSG00000171105(INSR),ENSG00000164867(NOS3),ENSG00000143153(ATP1B1),ENSG00000072952(MRVI1),ENSG00000162104(ADCY9),ENSG00000157613(CREB3L1),ENSG00000146592(CREB5),ENS…
hsa04926	Relaxin signaling pathway	16	130	2.46904	0.000987744	0.0279531	ENSG00000173175(ADCY5),ENSG00000127920(GNG11),ENSG00000112062(MAPK14),ENSG00000136160(EDNRB),ENSG00000118260(CREB1),ENSG00000167083(GNGT2),ENSG00000177885(GRB2),ENSG00000171509(RXFP1),ENSG00000117020(AKT3),ENSG00000145675(PIK3R1),ENSG00000164867(NOS3),ENSG00000162104(ADCY9),ENSG00000121879(PIK3CA),ENSG00000157613(CREB3L1),ENSG00000146592(CREB5),ENSG00000087245(MMP2),
hsa05223	Non-small cell lung cancer	10	66	3.03954	0.00136983	0.035242	ENSG00000197943(PLCG2),ENSG00000177885(GRB2),ENSG00000126561(STAT5A),ENSG00000166501(PRKCB),ENSG00000117020(AKT3),ENSG00000145675(PIK3R1),ENSG00000139687(RB1),ENSG00000140992(PDPK1),ENSG00000266094(RASSF5),ENSG00000121879(PIK3CA),
hsa04015	Rap1 signaling pathway	22	210	2.10162	0.00138932	0.0327649	ENSG00000173175(ADCY5),ENSG00000112062(MAPK14),ENSG00000197555(SIPA1L1),ENSG00000158987(RAPGEF6),ENSG00000166501(PRKCB),ENSG00000117020(AKT3),ENSG00000120156(TEK),ENSG00000145675(PIK3R1),ENSG00000171105(INSR),ENSG00000109756(RAPGEF2),ENSG00000039068(CDH1),ENSG00000043462(LCP2),ENSG00000156299(TIAM1),ENSG00000019991(HGF),ENSG00000266094(RASSF5),ENSG00000066468(FGFR2),ENSG00000162104(ADCY9),ENSG000…
hsa04933	AGE-RAGE signaling pathway in diabetic complications	13	99	2.63427	0.00140384	0.0305606	ENSG00000197943(PLCG2),ENSG00000131196(NFATC1),ENSG00000112062(MAPK14),ENSG00000126561(STAT5A),ENSG00000166501(PRKCB),ENSG00000115414(FN1),ENSG00000117020(AKT3),ENSG00000145675(PIK3R1),ENSG00000164867(NOS3),ENSG00000007908(SELE),ENSG00000121879(PIK3CA),ENSG00000086991(NOX4),ENSG00000087245(MMP2),
hsa04140	Autophagy - animal	15	128	2.35089	0.00222458	0.0449682	ENSG00000198382(UVRAG),ENSG00000139112(GABARAPL1),ENSG00000141564(RPTOR),ENSG00000157954(WIPI2),ENSG00000133818(RRAS2),ENSG00000128829(EIF2AK4),ENSG00000164733(CTSB),ENSG00000171552(BCL2L1),ENSG00000117984(CTSD),ENSG00000117020(AKT3),ENSG00000155792(DEPTOR),ENSG00000145675(PIK3R1),ENSG00000140992(PDPK1),ENSG00000121879(PIK3CA),ENSG00000110497(AMBRA1),
hsa01522	Endocrine resistance	12	96	2.50762	0.00308697	0.0582409	ENSG00000173175(ADCY5),ENSG00000112062(MAPK14),ENSG00000091831(ESR1),ENSG00000177885(GRB2),ENSG00000117020(AKT3),ENSG00000145675(PIK3R1),ENSG00000139687(RB1),ENSG00000148400(NOTCH1),ENSG00000162104(ADCY9),ENSG00000121879(PIK3CA),ENSG00000169398(PTK2),ENSG00000087245(MMP2),
hsa05215	Prostate cancer	12	97	2.48177	0.0033733	0.0596653	ENSG00000118260(CREB1),ENSG00000177885(GRB2),ENSG00000117020(AKT3),ENSG00000080824(HSP90AA1),ENSG00000145675(PIK3R1),ENSG00000139687(RB1),ENSG00000140992(PDPK1),ENSG00000066468(FGFR2),ENSG00000175305(CCNE2),ENSG00000121879(PIK3CA),ENSG00000157613(CREB3L1),ENSG00000146592(CREB5),
hsa04510	Focal adhesion	20	199	2.01618	0.00349606	0.0581991	ENSG00000112576(CCND3),ENSG00000162909(CAPN2),ENSG00000163359(COL6A3),ENSG00000120332(TNN),ENSG00000177885(GRB2),ENSG00000166501(PRKCB),ENSG00000116147(TNR),ENSG00000115414(FN1),ENSG00000117020(AKT3),ENSG00000145675(PIK3R1),ENSG00000140992(PDPK1),ENSG00000136457(CHAD),ENSG00000019991(HGF),ENSG00000259207(ITGB3),ENSG00000077157(PPP1R12B),ENSG00000105974(CAV1),ENSG00000121879(PIK3CA),ENSG0000016939…
hsa04066	HIF-1 signaling pathway	12	100	2.40731	0.00436656	0.068652	ENSG00000197943(PLCG2),ENSG00000166501(PRKCB),ENSG00000117020(AKT3),ENSG00000120156(TEK),ENSG00000145675(PIK3R1),ENSG00000171105(INSR),ENSG00000164867(NOS3),ENSG00000160712(IL6R),ENSG00000121879(PIK3CA),ENSG00000156515(HK1),ENSG00000091879(ANGPT2),ENSG00000151247(EIF4E),
hsa04550	Signaling pathways regulating pluripotency of stem cells	15	139	2.16485	0.00497466	0.0740962	ENSG00000115170(ACVR1),ENSG00000112062(MAPK14),ENSG00000177885(GRB2),ENSG00000283060(ID3),ENSG00000117020(AKT3),ENSG00000145675(PIK3R1),ENSG00000008083(JARID2),ENSG00000007372(PAX6),ENSG00000154342(WNT3A),ENSG00000140836(ZFHX3),ENSG00000119715(ESRRB),ENSG00000066468(FGFR2),ENSG00000121879(PIK3CA),ENSG00000143995(MEIS1),ENSG00000115507(OTX1),
hsa05418	Fluid shear stress and atherosclerosis	15	139	2.16485	0.00497466	0.0740962	ENSG00000115170(ACVR1),ENSG00000112062(MAPK14),ENSG00000117020(AKT3),ENSG00000080824(HSP90AA1),ENSG00000145675(PIK3R1),ENSG00000164867(NOS3),ENSG00000007908(SELE),ENSG00000259207(ITGB3),ENSG00000105974(CAV1),ENSG00000108984(MAP2K6),ENSG00000169439(SDC2),ENSG00000121879(PIK3CA),ENSG00000169398(PTK2),ENSG00000128052(KDR),ENSG00000087245(MMP2),
hsa04664	Fc epsilon RI signaling pathway	9	67	2.69475	0.00514377	0.0693185	ENSG00000197943(PLCG2),ENSG00000112062(MAPK14),ENSG00000177885(GRB2),ENSG00000117020(AKT3),ENSG00000145675(PIK3R1),ENSG00000140992(PDPK1),ENSG00000043462(LCP2),ENSG00000108984(MAP2K6),ENSG00000121879(PIK3CA),
hsa05200	Pathways in cancer	42	531	1.58674	0.00572178	0.0736029	ENSG00000197943(PLCG2),ENSG00000173175(ADCY5),ENSG00000112576(CCND3),ENSG00000127920(GNG11),ENSG00000136160(EDNRB),ENSG00000167083(GNGT2),ENSG00000091831(ESR1),ENSG00000129965(INS-IGF2),ENSG00000074047(GLI2),ENSG00000171552(BCL2L1),ENSG00000132694(ARHGEF11),ENSG00000177885(GRB2),ENSG00000126561(STAT5A),ENSG00000166501(PRKCB),ENSG00000171522(PTGER4),ENSG00000115414(FN1),ENSG00000145604(SKP2),ENSG0…
hsa04961	Endocrine and other factor-regulated calcium reabsorption	7	47	2.9878	0.00610832	0.0751588	ENSG00000161203(AP2M1),ENSG00000091831(ESR1),ENSG00000166501(PRKCB),ENSG00000141367(CLTC),ENSG00000143153(ATP1B1),ENSG00000162104(ADCY9),ENSG00000197959(DNM3),
hsa04662	B cell receptor signaling pathway	9	70	2.57926	0.00696945	0.0821814	ENSG00000197943(PLCG2),ENSG00000138814(PPP3CA),ENSG00000131196(NFATC1),ENSG00000072736(NFATC3),ENSG00000177885(GRB2),ENSG00000166501(PRKCB),ENSG00000117020(AKT3),ENSG00000145675(PIK3R1),ENSG00000121879(PIK3CA),
hsa04917	Prolactin signaling pathway	9	70	2.57926	0.00696945	0.0821814	ENSG00000112062(MAPK14),ENSG00000091831(ESR1),ENSG00000120833(SOCS2),ENSG00000177885(GRB2),ENSG00000126561(STAT5A),ENSG00000117020(AKT3),ENSG00000145675(PIK3R1),ENSG00000113494(PRLR),ENSG00000121879(PIK3CA),
hsa04152	AMPK signaling pathway	13	121	2.15531	0.00842411	0.0916932	ENSG00000141564(RPTOR),ENSG00000159346(ADIPOR1),ENSG00000118260(CREB1),ENSG00000117020(AKT3),ENSG00000145675(PIK3R1),ENSG00000106617(PRKAG2),ENSG00000171105(INSR),ENSG00000140992(PDPK1),ENSG00000121879(PIK3CA),ENSG00000084733(RAB10),ENSG00000157613(CREB3L1),ENSG00000146592(CREB5),ENSG00000066027(PPP2R5A),
hsa04213	Longevity regulating pathway - multiple species	8	62	2.58851	0.00975272	0.102223	ENSG00000173175(ADCY5),ENSG00000141564(RPTOR),ENSG00000117020(AKT3),ENSG00000145675(PIK3R1),ENSG00000106617(PRKAG2),ENSG00000171105(INSR),ENSG00000162104(ADCY9),ENSG00000121879(PIK3CA),
hsa04371	Apelin signaling pathway	14	137	2.05002	0.010274	0.103841	ENSG00000173175(ADCY5),ENSG00000139112(GABARAPL1),ENSG00000127920(GNG11),ENSG00000133818(RRAS2),ENSG00000167083(GNGT2),ENSG00000100678(SLC8A3),ENSG00000117020(AKT3),ENSG00000106617(PRKAG2),ENSG00000039068(CDH1),ENSG00000143199(ADCY10),ENSG00000164867(NOS3),ENSG00000162104(ADCY9),ENSG00000068024(HDAC4),ENSG00000116604(MEF2D),
hsa00512	Mucin type O-glycan biosynthesis	5	31	3.23564	0.010629	0.103724	ENSG00000143641(GALNT2),ENSG00000164574(GALNT10),ENSG00000109586(GALNT7),ENSG00000070526(ST6GALNAC1),ENSG00000008513(ST3GAL1),
hsa05100	Bacterial invasion of epithelial cells	9	76	2.37564	0.0121372	0.114494	ENSG00000115414(FN1),ENSG00000145675(PIK3R1),ENSG00000141367(CLTC),ENSG00000039068(CDH1),ENSG00000158195(WASF2),ENSG00000105974(CAV1),ENSG00000121879(PIK3CA),ENSG00000169398(PTK2),ENSG00000197959(DNM3),
hsa04724	Glutamatergic synapse	12	114	2.11168	0.0126419	0.115408	ENSG00000138814(PPP3CA),ENSG00000173175(ADCY5),ENSG00000127920(GNG11),ENSG00000167083(GNGT2),ENSG00000166501(PRKCB),ENSG00000162105(SHANK2),ENSG00000170579(DLGAP1),ENSG00000163873(GRIK3),ENSG00000162383(SLC1A7),ENSG00000152822(GRM1),ENSG00000162104(ADCY9),ENSG00000164418(GRIK2),
hsa05220	Chronic myeloid leukemia	9	78	2.31472	0.014398	0.127332	ENSG00000171552(BCL2L1),ENSG00000177885(GRB2),ENSG00000126561(STAT5A),ENSG00000117020(AKT3),ENSG00000145675(PIK3R1),ENSG00000159216(RUNX1),ENSG00000139687(RB1),ENSG00000121879(PIK3CA),ENSG00000097007(ABL1),
hsa04919	Thyroid hormone signaling pathway	12	116	2.07527	0.0144699	0.12409	ENSG00000197943(PLCG2),ENSG00000175221(MED16),ENSG00000091831(ESR1),ENSG00000166501(PRKCB),ENSG00000114166(KAT2B),ENSG00000117020(AKT3),ENSG00000145675(PIK3R1),ENSG00000140992(PDPK1),ENSG00000148400(NOTCH1),ENSG00000143153(ATP1B1),ENSG00000259207(ITGB3),ENSG00000121879(PIK3CA),
hsa05032	Morphine addiction	10	91	2.2045	0.0151484	0.126088	ENSG00000173175(ADCY5),ENSG00000127920(GNG11),ENSG00000115252(PDE1A),ENSG00000167083(GNGT2),ENSG00000166501(PRKCB),ENSG00000184588(PDE4B),ENSG00000154678(PDE1C),ENSG00000094755(GABRP),ENSG00000198873(GRK5),ENSG00000162104(ADCY9),
hsa04973	Carbohydrate digestion and absorption	6	44	2.73558	0.0153055	0.123756	ENSG00000166501(PRKCB),ENSG00000117020(AKT3),ENSG00000145675(PIK3R1),ENSG00000143153(ATP1B1),ENSG00000121879(PIK3CA),ENSG00000156515(HK1),
hsa05161	Hepatitis B	14	144	1.95037	0.0157151	0.123538	ENSG00000131196(NFATC1),ENSG00000072736(NFATC3),ENSG00000118260(CREB1),ENSG00000177885(GRB2),ENSG00000126561(STAT5A),ENSG00000166501(PRKCB),ENSG00000117020(AKT3),ENSG00000145675(PIK3R1),ENSG00000139687(RB1),ENSG00000003400(CASP10),ENSG00000175305(CCNE2),ENSG00000121879(PIK3CA),ENSG00000157613(CREB3L1),ENSG00000146592(CREB5),
hsa00534	Glycosaminoglycan biosynthesis - heparan sulfate / heparin	4	24	3.34349	0.015716	0.120206	ENSG00000002587(HS3ST1),ENSG00000070614(NDST1),ENSG00000182197(EXT1),ENSG00000125430(HS3ST3B1),
hsa04071	Sphingolipid signaling pathway	12	118	2.0401	0.0165001	0.122882	ENSG00000112062(MAPK14),ENSG00000172296(SPTLC3),ENSG00000166501(PRKCB),ENSG00000117984(CTSD),ENSG00000117020(AKT3),ENSG00000145675(PIK3R1),ENSG00000140992(PDPK1),ENSG00000198964(SGMS1),ENSG00000164867(NOS3),ENSG00000163082(SGPP2),ENSG00000121879(PIK3CA),ENSG00000066027(PPP2R5A),
hsa04072	Phospholipase D signaling pathway	14	145	1.93692	0.0166508	0.120825	ENSG00000197943(PLCG2),ENSG00000173175(ADCY5),ENSG00000149091(DGKZ),ENSG00000133818(RRAS2),ENSG00000177885(GRB2),ENSG00000117020(AKT3),ENSG00000145675(PIK3R1),ENSG00000171105(INSR),ENSG00000152822(GRM1),ENSG00000065357(DGKA),ENSG00000162104(ADCY9),ENSG00000139679(LPAR6),ENSG00000121879(PIK3CA),ENSG00000197959(DNM3),
hsa05165	Human papillomavirus infection	26	319	1.63506	0.0168126	0.118949	ENSG00000196782(MAML3),ENSG00000112576(CCND3),ENSG00000163359(COL6A3),ENSG00000118260(CREB1),ENSG00000120332(TNN),ENSG00000177885(GRB2),ENSG00000116147(TNR),ENSG00000171522(PTGER4),ENSG00000115414(FN1),ENSG00000117020(AKT3),ENSG00000145675(PIK3R1),ENSG00000139687(RB1),ENSG00000148400(NOTCH1),ENSG00000154342(WNT3A),ENSG00000150672(DLG2),ENSG00000136457(CHAD),ENSG00000068024(HDAC4),ENSG00000259207(…
hsa05222	Small cell lung cancer	10	93	2.15709	0.0175924	0.121431	ENSG00000171552(BCL2L1),ENSG00000115414(FN1),ENSG00000145604(SKP2),ENSG00000117020(AKT3),ENSG00000145675(PIK3R1),ENSG00000139687(RB1),ENSG00000175305(CCNE2),ENSG00000121879(PIK3CA),ENSG00000169398(PTK2),ENSG00000112769(LAMA4),
hsa04360	Axon guidance	16	175	1.83414	0.0187997	0.126674	ENSG00000197943(PLCG2),ENSG00000138814(PPP3CA),ENSG00000154928(EPHB1),ENSG00000084112(SSH1),ENSG00000072736(NFATC3),ENSG00000145242(EPHA5),ENSG00000145675(PIK3R1),ENSG00000196189(SEMA4A),ENSG00000101144(BMP7),ENSG00000167680(SEMA6B),ENSG00000121879(PIK3CA),ENSG00000169398(PTK2),ENSG00000182168(UNC5C),ENSG00000097007(ABL1),ENSG00000136040(PLXNC1),ENSG00000154380(ENAH),
hsa04931	Insulin resistance	11	107	2.06234	0.019	0.125046	ENSG00000118260(CREB1),ENSG00000166501(PRKCB),ENSG00000117020(AKT3),ENSG00000145675(PIK3R1),ENSG00000106617(PRKAG2),ENSG00000171105(INSR),ENSG00000140992(PDPK1),ENSG00000164867(NOS3),ENSG00000121879(PIK3CA),ENSG00000157613(CREB3L1),ENSG00000146592(CREB5),
hsa04630	Jak-STAT signaling pathway	15	162	1.85749	0.0198402	0.127609	ENSG00000112576(CCND3),ENSG00000120833(SOCS2),ENSG00000171552(BCL2L1),ENSG00000177885(GRB2),ENSG00000126561(STAT5A),ENSG00000175354(PTPN2),ENSG00000117020(AKT3),ENSG00000145675(PIK3R1),ENSG00000113494(PRLR),ENSG00000137070(IL11RA),ENSG00000160712(IL6R),ENSG00000121879(PIK3CA),ENSG00000033800(PIAS1),ENSG00000164485(IL22RA2),ENSG00000112964(GHR),
hsa04010	MAPK signaling pathway	24	294	1.63763	0.0203873	0.128214	ENSG00000138814(PPP3CA),ENSG00000131196(NFATC1),ENSG00000112062(MAPK14),ENSG00000072736(NFATC3),ENSG00000133818(RRAS2),ENSG00000153233(PTPRR),ENSG00000129965(INS-IGF2),ENSG00000143507(DUSP10),ENSG00000198909(MAP3K3),ENSG00000148053(NTRK2),ENSG00000177885(GRB2),ENSG00000166501(PRKCB),ENSG00000117020(AKT3),ENSG00000120156(TEK),ENSG00000171105(INSR),ENSG00000171777(RASGRP4),ENSG00000109756(RAPGEF2),…
hsa04725	Cholinergic synapse	11	112	1.97027	0.0262466	0.161473	ENSG00000173175(ADCY5),ENSG00000127920(GNG11),ENSG00000118260(CREB1),ENSG00000167083(GNGT2),ENSG00000166501(PRKCB),ENSG00000117020(AKT3),ENSG00000145675(PIK3R1),ENSG00000162104(ADCY9),ENSG00000121879(PIK3CA),ENSG00000157613(CREB3L1),ENSG00000146592(CREB5),
hsa05231	Choline metabolism in cancer	10	99	2.02636	0.02677	0.161189	ENSG00000149091(DGKZ),ENSG00000177885(GRB2),ENSG00000166501(PRKCB),ENSG00000117020(AKT3),ENSG00000145675(PIK3R1),ENSG00000140992(PDPK1),ENSG00000158195(WASF2),ENSG00000065357(DGKA),ENSG00000121879(PIK3CA),ENSG00000110721(CHKA),
hsa04012	ErbB signaling pathway	9	86	2.0994	0.0268192	0.158122	ENSG00000197943(PLCG2),ENSG00000177885(GRB2),ENSG00000126561(STAT5A),ENSG00000166501(PRKCB),ENSG00000117020(AKT3),ENSG00000145675(PIK3R1),ENSG00000121879(PIK3CA),ENSG00000169398(PTK2),ENSG00000097007(ABL1),
hsa04918	Thyroid hormone synthesis	8	74	2.16875	0.0283101	0.163505	ENSG00000173175(ADCY5),ENSG00000118260(CREB1),ENSG00000166501(PRKCB),ENSG00000081479(LRP2),ENSG00000143153(ATP1B1),ENSG00000162104(ADCY9),ENSG00000157613(CREB3L1),ENSG00000146592(CREB5),
hsa04380	Osteoclast differentiation	12	128	1.88071	0.0302023	0.170945	ENSG00000197943(PLCG2),ENSG00000138814(PPP3CA),ENSG00000131196(NFATC1),ENSG00000112062(MAPK14),ENSG00000118260(CREB1),ENSG00000177885(GRB2),ENSG00000117020(AKT3),ENSG00000145675(PIK3R1),ENSG00000043462(LCP2),ENSG00000259207(ITGB3),ENSG00000108984(MAP2K6),ENSG00000121879(PIK3CA),
hsa05167	Kaposi's sarcoma-associated herpesvirus infection	16	186	1.72567	0.0318765	0.176883	ENSG00000197943(PLCG2),ENSG00000138814(PPP3CA),ENSG00000139112(GABARAPL1),ENSG00000131196(NFATC1),ENSG00000127920(GNG11),ENSG00000112062(MAPK14),ENSG00000072736(NFATC3),ENSG00000118260(CREB1),ENSG00000167083(GNGT2),ENSG00000117020(AKT3),ENSG00000145675(PIK3R1),ENSG00000110852(CLEC2B),ENSG00000139687(RB1),ENSG00000108984(MAP2K6),ENSG00000121879(PIK3CA),ENSG00000091879(ANGPT2),
hsa00770	Pantothenate and CoA biosynthesis	3	19	3.16752	0.0324169	0.176423	ENSG00000060982(BCAT1),ENSG00000188641(DPYD),ENSG00000154269(ENPP3),
hsa04924	Renin secretion	7	64	2.19417	0.0345445	0.184455	ENSG00000138814(PPP3CA),ENSG00000173175(ADCY5),ENSG00000115252(PDE1A),ENSG00000118260(CREB1),ENSG00000164733(CTSB),ENSG00000171522(PTGER4),ENSG00000154678(PDE1C),
hsa04660	T cell receptor signaling pathway	10	103	1.94766	0.0346411	0.181545	ENSG00000138814(PPP3CA),ENSG00000131196(NFATC1),ENSG00000112062(MAPK14),ENSG00000072736(NFATC3),ENSG00000177885(GRB2),ENSG00000117020(AKT3),ENSG00000145675(PIK3R1),ENSG00000140992(PDPK1),ENSG00000043462(LCP2),ENSG00000121879(PIK3CA),
hsa04068	FoxO signaling pathway	12	131	1.83764	0.0356509	0.18344	ENSG00000139112(GABARAPL1),ENSG00000112062(MAPK14),ENSG00000177885(GRB2),ENSG00000145604(SKP2),ENSG00000117020(AKT3),ENSG00000145675(PIK3R1),ENSG00000106617(PRKAG2),ENSG00000171105(INSR),ENSG00000140992(PDPK1),ENSG00000152822(GRM1),ENSG00000121879(PIK3CA),ENSG00000087095(NLK),
hsa04728	Dopaminergic synapse	12	131	1.83764	0.0356509	0.18344	ENSG00000138814(PPP3CA),ENSG00000173175(ADCY5),ENSG00000127920(GNG11),ENSG00000112062(MAPK14),ENSG00000118260(CREB1),ENSG00000167083(GNGT2),ENSG00000144285(SCN1A),ENSG00000166501(PRKCB),ENSG00000117020(AKT3),ENSG00000157613(CREB3L1),ENSG00000146592(CREB5),ENSG00000066027(PPP2R5A),
hsa04218	Cellular senescence	14	160	1.75533	0.0366923	0.182174	ENSG00000138814(PPP3CA),ENSG00000112576(CCND3),ENSG00000131196(NFATC1),ENSG00000162909(CAPN2),ENSG00000112062(MAPK14),ENSG00000072736(NFATC3),ENSG00000133818(RRAS2),ENSG00000117020(AKT3),ENSG00000145675(PIK3R1),ENSG00000139687(RB1),ENSG00000266094(RASSF5),ENSG00000175305(CCNE2),ENSG00000108984(MAP2K6),ENSG00000121879(PIK3CA),
hsa00532	Glycosaminoglycan biosynthesis - chondroitin sulfate / dermatan sulfate	3	20	3.00914	0.0382808	0.186784	ENSG00000169826(CSGALNACT2),ENSG00000111962(UST),ENSG00000136213(CHST12),
hsa04722	Neurotrophin signaling pathway	11	119	1.85437	0.0397026	0.190438	ENSG00000197943(PLCG2),ENSG00000112062(MAPK14),ENSG00000198909(MAP3K3),ENSG00000148053(NTRK2),ENSG00000177885(GRB2),ENSG00000078900(TP73),ENSG00000117020(AKT3),ENSG00000145675(PIK3R1),ENSG00000140992(PDPK1),ENSG00000121879(PIK3CA),ENSG00000097007(ABL1),
hsa05221	Acute myeloid leukemia	7	66	2.12768	0.0405491	0.191257	ENSG00000177885(GRB2),ENSG00000126561(STAT5A),ENSG00000117020(AKT3),ENSG00000145675(PIK3R1),ENSG00000159216(RUNX1),ENSG00000109906(ZBTB16),ENSG00000121879(PIK3CA),
hsa04923	Regulation of lipolysis in adipocytes	6	54	2.22899	0.0419745	0.194734	ENSG00000173175(ADCY5),ENSG00000117020(AKT3),ENSG00000145675(PIK3R1),ENSG00000171105(INSR),ENSG00000162104(ADCY9),ENSG00000121879(PIK3CA),
hsa04710	Circadian rhythm	4	31	2.58851	0.0425477	0.19421	ENSG00000118260(CREB1),ENSG00000106617(PRKAG2),ENSG00000069667(RORA),ENSG00000055130(CUL1),
hsa04659	Th17 cell differentiation	10	107	1.87485	0.0441127	0.198157	ENSG00000138814(PPP3CA),ENSG00000131196(NFATC1),ENSG00000112062(MAPK14),ENSG00000072736(NFATC3),ENSG00000126561(STAT5A),ENSG00000080824(HSP90AA1),ENSG00000159216(RUNX1),ENSG00000137265(IRF4),ENSG00000069667(RORA),ENSG00000160712(IL6R),
hsa04150	mTOR signaling pathway	13	150	1.73861	0.0454498	0.200973	ENSG00000177058(SLC38A9),ENSG00000141564(RPTOR),ENSG00000177885(GRB2),ENSG00000166501(PRKCB),ENSG00000145604(SKP2),ENSG00000117020(AKT3),ENSG00000155792(DEPTOR),ENSG00000145675(PIK3R1),ENSG00000171105(INSR),ENSG00000140992(PDPK1),ENSG00000154342(WNT3A),ENSG00000121879(PIK3CA),ENSG00000151247(EIF4E),
hsa04668	TNF signaling pathway	10	108	1.85749	0.0467499	0.203542	ENSG00000112062(MAPK14),ENSG00000118260(CREB1),ENSG00000117020(AKT3),ENSG00000145675(PIK3R1),ENSG00000003400(CASP10),ENSG00000007908(SELE),ENSG00000108984(MAP2K6),ENSG00000121879(PIK3CA),ENSG00000157613(CREB3L1),ENSG00000146592(CREB5),
hsa04611	Platelet activation	11	122	1.80877	0.0468176	0.200748	ENSG00000197943(PLCG2),ENSG00000173175(ADCY5),ENSG00000112062(MAPK14),ENSG00000117020(AKT3),ENSG00000092531(SNAP23),ENSG00000145675(PIK3R1),ENSG00000164867(NOS3),ENSG00000043462(LCP2),ENSG00000162104(ADCY9),ENSG00000259207(ITGB3),ENSG00000121879(PIK3CA),
hsa04115	p53 signaling pathway	7	68	2.0651	0.0472575	0.19961	ENSG00000112576(CCND3),ENSG00000048392(RRM2B),ENSG00000078900(TP73),ENSG00000115107(STEAP3),ENSG00000175793(SFN),ENSG00000080546(SESN1),ENSG00000175305(CCNE2),
hsa04962	Vasopressin-regulated water reabsorption	5	44	2.27965	0.0505703	0.210462	ENSG00000118260(CREB1),ENSG00000158560(DYNC1I1),ENSG00000162104(ADCY9),ENSG00000157613(CREB3L1),ENSG00000146592(CREB5),
hsa04910	Insulin signaling pathway	12	138	1.74443	0.0512039	0.21001	ENSG00000141564(RPTOR),ENSG00000120833(SOCS2),ENSG00000177885(GRB2),ENSG00000117020(AKT3),ENSG00000145675(PIK3R1),ENSG00000106617(PRKAG2),ENSG00000171105(INSR),ENSG00000140992(PDPK1),ENSG00000188191(PRKAR1B),ENSG00000121879(PIK3CA),ENSG00000156515(HK1),ENSG00000151247(EIF4E),
hsa00564	Glycerophospholipid metabolism	9	97	1.86132	0.0551105	0.222804	ENSG00000088766(CRLS1),ENSG00000149091(DGKZ),ENSG00000156471(PTDSS1),ENSG00000069764(PLA2G10),ENSG00000123684(LPGAT1),ENSG00000163624(CDS1),ENSG00000065357(DGKA),ENSG00000172197(MBOAT1),ENSG00000110721(CHKA),
hsa04914	Progesterone-mediated oocyte maturation	9	97	1.86132	0.0551105	0.222804	ENSG00000173175(ADCY5),ENSG00000072786(STK10),ENSG00000112062(MAPK14),ENSG00000283087(CPEB2),ENSG00000117020(AKT3),ENSG00000080824(HSP90AA1),ENSG00000145675(PIK3R1),ENSG00000162104(ADCY9),ENSG00000121879(PIK3CA),
hsa04750	Inflammatory mediator regulation of TRP channels	9	97	1.86132	0.0551105	0.222804	ENSG00000197943(PLCG2),ENSG00000173175(ADCY5),ENSG00000112062(MAPK14),ENSG00000166501(PRKCB),ENSG00000171522(PTGER4),ENSG00000145675(PIK3R1),ENSG00000162104(ADCY9),ENSG00000108984(MAP2K6),ENSG00000121879(PIK3CA),
hsa05202	Transcriptional misregulation in cancer	15	185	1.62656	0.0578575	0.224297	ENSG00000139083(ETV6),ENSG00000172493(AFF1),ENSG00000149948(HMGA2),ENSG00000171552(BCL2L1),ENSG00000164438(TLX3),ENSG00000196284(SUPT3H),ENSG00000005073(HOXA11),ENSG00000010030(ETV7),ENSG00000159216(RUNX1),ENSG00000135903(PAX3),ENSG00000109906(ZBTB16),ENSG00000109787(KLF3),ENSG00000185630(PBX1),ENSG00000169398(PTK2),ENSG00000143995(MEIS1),
hsa04670	Leukocyte transendothelial migration	10	112	1.79116	0.0584494	0.223529	ENSG00000197943(PLCG2),ENSG00000168421(RHOH),ENSG00000112062(MAPK14),ENSG00000166501(PRKCB),ENSG00000145675(PIK3R1),ENSG00000158769(F11R),ENSG00000266094(RASSF5),ENSG00000121879(PIK3CA),ENSG00000169398(PTK2),ENSG00000087245(MMP2),
hsa05213	Endometrial cancer	6	58	2.07527	0.0584875	0.220693	ENSG00000177885(GRB2),ENSG00000117020(AKT3),ENSG00000145675(PIK3R1),ENSG00000140992(PDPK1),ENSG00000039068(CDH1),ENSG00000121879(PIK3CA),
hsa05214	Glioma	7	71	1.97784	0.0587181	0.218648	ENSG00000197943(PLCG2),ENSG00000177885(GRB2),ENSG00000166501(PRKCB),ENSG00000117020(AKT3),ENSG00000145675(PIK3R1),ENSG00000139687(RB1),ENSG00000121879(PIK3CA),
hsa00515	Mannose type O-glycan biosynthesis	3	23	2.61664	0.059608	0.219079	ENSG00000282880(B3GALNT2),ENSG00000167889(MGAT5B),ENSG00000214960(ISPD),
hsa05203	Viral carcinogenesis	16	201	1.59689	0.059852	0.217155	ENSG00000112576(CCND3),ENSG00000118260(CREB1),ENSG00000276180(HIST1H4I),ENSG00000177885(GRB2),ENSG00000126561(STAT5A),ENSG00000114166(KAT2B),ENSG00000145604(SKP2),ENSG00000145675(PIK3R1),ENSG00000139687(RB1),ENSG00000197903(HIST1H2BK),ENSG00000068024(HDAC4),ENSG00000048052(HDAC9),ENSG00000175305(CCNE2),ENSG00000121879(PIK3CA),ENSG00000157613(CREB3L1),ENSG00000146592(CREB5),
hsa04130	SNARE interactions in vesicular transport	4	34	2.36011	0.0598553	0.214418	ENSG00000168899(VAMP5),ENSG00000092531(SNAP23),ENSG00000170310(STX8),ENSG00000135823(STX6),
hsa04930	Type II diabetes mellitus	5	46	2.18054	0.0608037	0.215093	ENSG00000120833(SOCS2),ENSG00000145675(PIK3R1),ENSG00000171105(INSR),ENSG00000121879(PIK3CA),ENSG00000156515(HK1),
hsa04911	Insulin secretion	8	85	1.88809	0.0611137	0.213521	ENSG00000173175(ADCY5),ENSG00000118260(CREB1),ENSG00000143603(KCNN3),ENSG00000166501(PRKCB),ENSG00000143153(ATP1B1),ENSG00000162104(ADCY9),ENSG00000157613(CREB3L1),ENSG00000146592(CREB5),
hsa04070	Phosphatidylinositol signaling system	9	99	1.82372	0.0619314	0.213739	ENSG00000197943(PLCG2),ENSG00000133056(PIK3C2B),ENSG00000149091(DGKZ),ENSG00000166501(PRKCB),ENSG00000145675(PIK3R1),ENSG00000163624(CDS1),ENSG00000143772(ITPKB),ENSG00000065357(DGKA),ENSG00000121879(PIK3CA),
hsa04340	Hedgehog signaling pathway	5	47	2.13414	0.0663914	0.226371	ENSG00000074047(GLI2),ENSG00000151292(CSNK1G3),ENSG00000081479(LRP2),ENSG00000107882(SUFU),ENSG00000055130(CUL1),
hsa01524	Platinum drug resistance	7	73	1.92365	0.0673379	0.226865	ENSG00000171552(BCL2L1),ENSG00000117020(AKT3),ENSG00000145675(PIK3R1),ENSG00000140992(PDPK1),ENSG00000009413(REV3L),ENSG00000170734(POLH),ENSG00000121879(PIK3CA),
hsa05206	MicroRNAs in cancer	22	299	1.47606	0.069092	0.230036	ENSG00000197943(PLCG2),ENSG00000138061(CYP1B1),ENSG00000141564(RPTOR),ENSG00000149948(HMGA2),ENSG00000207971(MIR125B1),ENSG00000120332(TNN),ENSG00000019186(CYP24A1),ENSG00000177885(GRB2),ENSG00000166501(PRKCB),ENSG00000116147(TNR),ENSG00000207639(MIR193B),ENSG00000100234(TIMP3),ENSG00000148400(NOTCH1),ENSG00000154342(WNT3A),ENSG00000068024(HDAC4),ENSG00000284190(MIR21),ENSG00000259207(ITGB3),ENSG…
hsa04330	Notch signaling pathway	5	48	2.08968	0.0723003	0.237918	ENSG00000196782(MAML3),ENSG00000117362(APH1A),ENSG00000114166(KAT2B),ENSG00000148400(NOTCH1),ENSG00000196498(NCOR2),
hsa04727	GABAergic synapse	8	88	1.82372	0.0733681	0.238657	ENSG00000173175(ADCY5),ENSG00000139112(GABARAPL1),ENSG00000127920(GNG11),ENSG00000167083(GNGT2),ENSG00000166501(PRKCB),ENSG00000183044(ABAT),ENSG00000094755(GABRP),ENSG00000162104(ADCY9),
hsa04950	Maturity onset diabetes of the young	3	26	2.31472	0.086727	0.278906	ENSG00000116833(NR5A2),ENSG00000130675(MNX1),ENSG00000007372(PAX6),
hsa04024	cAMP signaling pathway	15	197	1.52748	0.0917564	0.291765	ENSG00000173175(ADCY5),ENSG00000131196(NFATC1),ENSG00000118260(CREB1),ENSG00000133818(RRAS2),ENSG00000058668(ATP2B4),ENSG00000184588(PDE4B),ENSG00000117020(AKT3),ENSG00000145675(PIK3R1),ENSG00000143199(ADCY10),ENSG00000143153(ATP1B1),ENSG00000156299(TIAM1),ENSG00000162104(ADCY9),ENSG00000121879(PIK3CA),ENSG00000157613(CREB3L1),ENSG00000146592(CREB5),
hsa04912	GnRH signaling pathway	8	92	1.74443	0.0921671	0.289814	ENSG00000173175(ADCY5),ENSG00000112062(MAPK14),ENSG00000198909(MAP3K3),ENSG00000177885(GRB2),ENSG00000166501(PRKCB),ENSG00000162104(ADCY9),ENSG00000108984(MAP2K6),ENSG00000087245(MMP2),
hsa04062	Chemokine signaling pathway	14	184	1.52638	0.100804	0.313491	ENSG00000173175(ADCY5),ENSG00000127920(GNG11),ENSG00000167083(GNGT2),ENSG00000177885(GRB2),ENSG00000166501(PRKCB),ENSG00000117020(AKT3),ENSG00000145675(PIK3R1),ENSG00000114124(GRK7),ENSG00000198873(GRK5),ENSG00000156299(TIAM1),ENSG00000162104(ADCY9),ENSG00000121879(PIK3CA),ENSG00000169398(PTK2),ENSG00000156234(CXCL13),
hsa04925	Aldosterone synthesis and secretion	8	95	1.68934	0.108191	0.332805	ENSG00000173175(ADCY5),ENSG00000118260(CREB1),ENSG00000058668(ATP2B4),ENSG00000166501(PRKCB),ENSG00000143153(ATP1B1),ENSG00000162104(ADCY9),ENSG00000157613(CREB3L1),ENSG00000146592(CREB5),
hsa04713	Circadian entrainment	8	96	1.67175	0.113908	0.346625	ENSG00000173175(ADCY5),ENSG00000127920(GNG11),ENSG00000118260(CREB1),ENSG00000167083(GNGT2),ENSG00000166501(PRKCB),ENSG00000143199(ADCY10),ENSG00000162104(ADCY9),ENSG00000198929(NOS1AP),
hsa04512	ECM-receptor interaction	7	82	1.71252	0.116572	0.350955	ENSG00000163359(COL6A3),ENSG00000120332(TNN),ENSG00000116147(TNR),ENSG00000115414(FN1),ENSG00000136457(CHAD),ENSG00000259207(ITGB3),ENSG00000112769(LAMA4),
hsa05031	Amphetamine addiction	6	68	1.77008	0.117312	0.349468	ENSG00000138814(PPP3CA),ENSG00000173175(ADCY5),ENSG00000118260(CREB1),ENSG00000166501(PRKCB),ENSG00000157613(CREB3L1),ENSG00000146592(CREB5),
hsa05166	HTLV-I infection	18	255	1.41607	0.127079	0.374617	ENSG00000138814(PPP3CA),ENSG00000173175(ADCY5),ENSG00000112576(CCND3),ENSG00000131196(NFATC1),ENSG00000072736(NFATC3),ENSG00000118260(CREB1),ENSG00000133818(RRAS2),ENSG00000198909(MAP3K3),ENSG00000171552(BCL2L1),ENSG00000126561(STAT5A),ENSG00000114166(KAT2B),ENSG00000117020(AKT3),ENSG00000145675(PIK3R1),ENSG00000139687(RB1),ENSG00000154342(WNT3A),ENSG00000162104(ADCY9),ENSG00000121879(PIK3CA),ENS…
hsa04261	Adrenergic signaling in cardiomyocytes	11	144	1.53243	0.129392	0.377503	ENSG00000173175(ADCY5),ENSG00000112062(MAPK14),ENSG00000118260(CREB1),ENSG00000058668(ATP2B4),ENSG00000117020(AKT3),ENSG00000143153(ATP1B1),ENSG00000143549(TPM3),ENSG00000162104(ADCY9),ENSG00000157613(CREB3L1),ENSG00000146592(CREB5),ENSG00000066027(PPP2R5A),
hsa00760	Nicotinate and nicotinamide metabolism	3	30	2.00609	0.131959	0.381064	ENSG00000122643(NT5C3A),ENSG00000076685(NT5C2),ENSG00000154269(ENPP3),
hsa00531	Glycosaminoglycan degradation	2	19	2.11168	0.143064	0.408962	ENSG00000113273(ARSB),ENSG00000172987(HPSE2),
hsa00410	beta-Alanine metabolism	3	31	1.94138	0.14485	0.409926	ENSG00000072210(ALDH3A2),ENSG00000183044(ABAT),ENSG00000188641(DPYD),
hsa05162	Measles	10	133	1.50834	0.154547	0.433038	ENSG00000112576(CCND3),ENSG00000147677(EIF3H),ENSG00000128829(EIF2AK4),ENSG00000126561(STAT5A),ENSG00000078900(TP73),ENSG00000117020(AKT3),ENSG00000145675(PIK3R1),ENSG00000117335(CD46),ENSG00000175305(CCNE2),ENSG00000121879(PIK3CA),
hsa00640	Propanoate metabolism	3	32	1.88071	0.158355	0.439357	ENSG00000166800(LDHAL6A),ENSG00000183044(ABAT),ENSG00000172340(SUCLG2),
hsa04136	Autophagy - other	3	32	1.88071	0.158355	0.439357	ENSG00000139112(GABARAPL1),ENSG00000141564(RPTOR),ENSG00000157954(WIPI2),
hsa00670	One carbon pool by folate	2	20	2.00609	0.161008	0.438127	ENSG00000163738(MTHFD2L),ENSG00000120254(MTHFD1L),
hsa00561	Glycerolipid metabolism	5	61	1.64434	0.179612	0.484096	ENSG00000149091(DGKZ),ENSG00000072210(ALDH3A2),ENSG00000065357(DGKA),ENSG00000006530(AGK),ENSG00000172197(MBOAT1),
hsa00600	Sphingolipid metabolism	4	47	1.70731	0.180541	0.482011	ENSG00000172296(SPTLC3),ENSG00000078124(ACER3),ENSG00000198964(SGMS1),ENSG00000163082(SGPP2),
hsa05218	Melanoma	6	76	1.58376	0.183735	0.485952	ENSG00000117020(AKT3),ENSG00000145675(PIK3R1),ENSG00000139687(RB1),ENSG00000039068(CDH1),ENSG00000019991(HGF),ENSG00000121879(PIK3CA),
hsa05143	African trypanosomiasis	3	34	1.77008	0.187148	0.490397	ENSG00000166501(PRKCB),ENSG00000007908(SELE),ENSG00000112769(LAMA4),
hsa04658	Th1 and Th2 cell differentiation	7	92	1.52638	0.192511	0.499823	ENSG00000196782(MAML3),ENSG00000138814(PPP3CA),ENSG00000131196(NFATC1),ENSG00000112062(MAPK14),ENSG00000072736(NFATC3),ENSG00000126561(STAT5A),ENSG00000148400(NOTCH1),
hsa04721	Synaptic vesicle cycle	5	63	1.59214	0.201159	0.517526	ENSG00000067715(SYT1),ENSG00000161203(AP2M1),ENSG00000141367(CLTC),ENSG00000079841(RIMS1),ENSG00000197959(DNM3),
hsa00230	Purine metabolism	12	173	1.39151	0.205283	0.523378	ENSG00000173175(ADCY5),ENSG00000004455(AK2),ENSG00000048392(RRM2B),ENSG00000115252(PDE1A),ENSG00000143156(NME7),ENSG00000184588(PDE4B),ENSG00000154678(PDE1C),ENSG00000143199(ADCY10),ENSG00000122643(NT5C3A),ENSG00000162104(ADCY9),ENSG00000076685(NT5C2),ENSG00000154269(ENPP3),
hsa05030	Cocaine addiction	4	49	1.63763	0.205662	0.519665	ENSG00000173175(ADCY5),ENSG00000118260(CREB1),ENSG00000157613(CREB3L1),ENSG00000146592(CREB5),
hsa05146	Amoebiasis	7	94	1.4939	0.210408	0.52695	ENSG00000166501(PRKCB),ENSG00000115414(FN1),ENSG00000145675(PIK3R1),ENSG00000121879(PIK3CA),ENSG00000169398(PTK2),ENSG00000112769(LAMA4),ENSG00000124570(SERPINB6),
hsa00500	Starch and sucrose metabolism	3	36	1.67175	0.218212	0.541701	ENSG00000214013(GANC),ENSG00000156515(HK1),ENSG00000154269(ENPP3),
hsa04913	Ovarian steroidogenesis	4	50	1.60488	0.218836	0.538527	ENSG00000138061(CYP1B1),ENSG00000173175(ADCY5),ENSG00000171105(INSR),ENSG00000162104(ADCY9),
hsa04310	Wnt signaling pathway	10	143	1.40286	0.222923	0.543854	ENSG00000138814(PPP3CA),ENSG00000112576(CCND3),ENSG00000131196(NFATC1),ENSG00000072736(NFATC3),ENSG00000145506(NKD2),ENSG00000166501(PRKCB),ENSG00000154342(WNT3A),ENSG00000055130(CUL1),ENSG00000087095(NLK),ENSG00000178585(CTNNBIP1),
hsa05230	Central carbon metabolism in cancer	5	65	1.54315	0.223992	0.541793	ENSG00000117020(AKT3),ENSG00000145675(PIK3R1),ENSG00000066468(FGFR2),ENSG00000121879(PIK3CA),ENSG00000156515(HK1),
hsa04972	Pancreatic secretion	7	96	1.46278	0.229185	0.549657	ENSG00000173175(ADCY5),ENSG00000080293(SCTR),ENSG00000058668(ATP2B4),ENSG00000166501(PRKCB),ENSG00000069764(PLA2G10),ENSG00000143153(ATP1B1),ENSG00000162104(ADCY9),
hsa05014	Amyotrophic lateral sclerosis (ALS)	4	51	1.57341	0.232406	0.552698	ENSG00000138814(PPP3CA),ENSG00000112062(MAPK14),ENSG00000171552(BCL2L1),ENSG00000108984(MAP2K6),
hsa05034	Alcoholism	12	180	1.3374	0.253437	0.59769	ENSG00000173175(ADCY5),ENSG00000127920(GNG11),ENSG00000118260(CREB1),ENSG00000276180(HIST1H4I),ENSG00000167083(GNGT2),ENSG00000148053(NTRK2),ENSG00000177885(GRB2),ENSG00000197903(HIST1H2BK),ENSG00000068024(HDAC4),ENSG00000048052(HDAC9),ENSG00000157613(CREB3L1),ENSG00000146592(CREB5),
hsa04020	Calcium signaling pathway	12	180	1.3374	0.253437	0.59769	ENSG00000197943(PLCG2),ENSG00000138814(PPP3CA),ENSG00000115252(PDE1A),ENSG00000136160(EDNRB),ENSG00000058668(ATP2B4),ENSG00000100678(SLC8A3),ENSG00000166501(PRKCB),ENSG00000154678(PDE1C),ENSG00000143772(ITPKB),ENSG00000152822(GRM1),ENSG00000164867(NOS3),ENSG00000162104(ADCY9),
hsa05120	Epithelial cell signaling in Helicobacter pylori infection	5	68	1.47507	0.260563	0.604421	ENSG00000197943(PLCG2),ENSG00000112062(MAPK14),ENSG00000137845(ADAM10),ENSG00000106100(NOD1),ENSG00000158769(F11R),
hsa04723	Retrograde endocannabinoid signaling	10	148	1.35547	0.262658	0.604326	ENSG00000173175(ADCY5),ENSG00000127920(GNG11),ENSG00000112062(MAPK14),ENSG00000167083(GNGT2),ENSG00000166501(PRKCB),ENSG00000152822(GRM1),ENSG00000094755(GABRP),ENSG00000158864(NDUFS2),ENSG00000162104(ADCY9),ENSG00000079841(RIMS1),
hsa00620	Pyruvate metabolism	3	39	1.54315	0.268738	0.613329	ENSG00000166800(LDHAL6A),ENSG00000151376(ME3),ENSG00000072210(ALDH3A2),
hsa05211	Renal cell carcinoma	5	69	1.45369	0.273348	0.618861	ENSG00000177885(GRB2),ENSG00000117020(AKT3),ENSG00000145675(PIK3R1),ENSG00000019991(HGF),ENSG00000121879(PIK3CA),
hsa03460	Fanconi anemia pathway	4	54	1.486	0.275396	0.618549	ENSG00000158169(FANCC),ENSG00000009413(REV3L),ENSG00000170734(POLH),ENSG00000106399(RPA3),
hsa04916	Melanogenesis	7	101	1.39036	0.279864	0.623633	ENSG00000173175(ADCY5),ENSG00000136160(EDNRB),ENSG00000118260(CREB1),ENSG00000166501(PRKCB),ENSG00000154342(WNT3A),ENSG00000162104(ADCY9),ENSG00000157613(CREB3L1),
hsa00240	Pyrimidine metabolism	7	101	1.39036	0.279864	0.623633	ENSG00000048392(RRM2B),ENSG00000143156(NME7),ENSG00000188641(DPYD),ENSG00000122643(NT5C3A),ENSG00000198276(UCKL1),ENSG00000076685(NT5C2),ENSG00000154269(ENPP3),
hsa05225	Hepatocellular carcinoma	11	167	1.32138	0.282187	0.619061	ENSG00000197943(PLCG2),ENSG00000129965(INS-IGF2),ENSG00000171552(BCL2L1),ENSG00000177885(GRB2),ENSG00000166501(PRKCB),ENSG00000117020(AKT3),ENSG00000145675(PIK3R1),ENSG00000139687(RB1),ENSG00000154342(WNT3A),ENSG00000019991(HGF),ENSG00000121879(PIK3CA),
hsa04216	Ferroptosis	3	40	1.50457	0.286546	0.623788	ENSG00000167468(GPX4),ENSG00000115107(STEAP3),ENSG00000001084(GCLC),
hsa00380	Tryptophan metabolism	3	40	1.50457	0.286546	0.623788	ENSG00000138061(CYP1B1),ENSG00000153086(ACMSD),ENSG00000072210(ALDH3A2),
hsa05226	Gastric cancer	10	151	1.32854	0.288211	0.617908	ENSG00000177885(GRB2),ENSG00000117020(AKT3),ENSG00000145675(PIK3R1),ENSG00000139687(RB1),ENSG00000039068(CDH1),ENSG00000154342(WNT3A),ENSG00000019991(HGF),ENSG00000066468(FGFR2),ENSG00000175305(CCNE2),ENSG00000121879(PIK3CA),
hsa04976	Bile secretion	5	71	1.41274	0.29977	0.637856	ENSG00000173175(ADCY5),ENSG00000080293(SCTR),ENSG00000143153(ATP1B1),ENSG00000162104(ADCY9),ENSG00000108846(ABCC3),
hsa04922	Glucagon signaling pathway	7	103	1.36336	0.301567	0.636892	ENSG00000138814(PPP3CA),ENSG00000166800(LDHAL6A),ENSG00000118260(CREB1),ENSG00000117020(AKT3),ENSG00000106617(PRKAG2),ENSG00000157613(CREB3L1),ENSG00000146592(CREB5),
hsa05219	Bladder cancer	3	41	1.46787	0.3048	0.63895	ENSG00000139687(RB1),ENSG00000039068(CDH1),ENSG00000087245(MMP2),
hsa04921	Oxytocin signaling pathway	10	153	1.31117	0.305938	0.63662	ENSG00000138814(PPP3CA),ENSG00000173175(ADCY5),ENSG00000131196(NFATC1),ENSG00000072736(NFATC3),ENSG00000166501(PRKCB),ENSG00000106617(PRKAG2),ENSG00000164867(NOS3),ENSG00000162104(ADCY9),ENSG00000077157(PPP1R12B),ENSG00000116741(RGS2),
hsa04520	Adherens junction	5	72	1.39312	0.313391	0.647369	ENSG00000171105(INSR),ENSG00000039068(CDH1),ENSG00000158195(WASF2),ENSG00000149177(PTPRJ),ENSG00000087095(NLK),
hsa04540	Gap junction	6	88	1.36779	0.314793	0.645554	ENSG00000173175(ADCY5),ENSG00000176014(TUBB6),ENSG00000177885(GRB2),ENSG00000166501(PRKCB),ENSG00000152822(GRM1),ENSG00000162104(ADCY9),
hsa04210	Apoptosis	9	138	1.30832	0.322533	0.656668	ENSG00000162909(CAPN2),ENSG00000164733(CTSB),ENSG00000171552(BCL2L1),ENSG00000117984(CTSD),ENSG00000117020(AKT3),ENSG00000145675(PIK3R1),ENSG00000140992(PDPK1),ENSG00000003400(CASP10),ENSG00000121879(PIK3CA),
hsa00650	Butanoate metabolism	2	28	1.43292	0.333376	0.673896	ENSG00000112294(ALDH5A1),ENSG00000183044(ABAT),
hsa04666	Fc gamma R-mediated phagocytosis	6	90	1.3374	0.339946	0.682303	ENSG00000197943(PLCG2),ENSG00000166501(PRKCB),ENSG00000117020(AKT3),ENSG00000145675(PIK3R1),ENSG00000158195(WASF2),ENSG00000121879(PIK3CA),
hsa05212	Pancreatic cancer	5	75	1.3374	0.355799	0.709093	ENSG00000171552(BCL2L1),ENSG00000117020(AKT3),ENSG00000145675(PIK3R1),ENSG00000139687(RB1),ENSG00000121879(PIK3CA),
hsa04971	Gastric acid secretion	5	75	1.3374	0.355799	0.709093	ENSG00000173175(ADCY5),ENSG00000166501(PRKCB),ENSG00000143153(ATP1B1),ENSG00000162104(ADCY9),ENSG00000157551(KCNJ15),
hsa04810	Regulation of actin cytoskeleton	13	212	1.23015	0.371552	0.730203	ENSG00000084112(SSH1),ENSG00000133818(RRAS2),ENSG00000115414(FN1),ENSG00000145675(PIK3R1),ENSG00000183856(IQGAP3),ENSG00000158195(WASF2),ENSG00000156299(TIAM1),ENSG00000066468(FGFR2),ENSG00000259207(ITGB3),ENSG00000077157(PPP1R12B),ENSG00000121879(PIK3CA),ENSG00000169398(PTK2),ENSG00000154380(ENAH),
hsa00270	Cysteine and methionine metabolism	3	45	1.3374	0.381812	0.745192	ENSG00000166800(LDHAL6A),ENSG00000060982(BCAT1),ENSG00000001084(GCLC),
hsa00020	Citrate cycle (TCA cycle)	2	30	1.3374	0.382616	0.741646	ENSG00000119689(DLST),ENSG00000172340(SUCLG2),
hsa04612	Antigen processing and presentation	5	77	1.30266	0.385273	0.741716	ENSG00000179583(CIITA),ENSG00000118260(CREB1),ENSG00000164733(CTSB),ENSG00000080824(HSP90AA1),ENSG00000066136(NFYC),
hsa00052	Galactose metabolism	2	31	1.29425	0.40788	0.779933	ENSG00000214013(GANC),ENSG00000156515(HK1),
hsa01523	Antifolate resistance	2	31	1.29425	0.40788	0.779933	ENSG00000114770(ABCC5),ENSG00000108846(ABCC3),
hsa05145	Toxoplasmosis	7	113	1.24271	0.421068	0.794416	ENSG00000179583(CIITA),ENSG00000112062(MAPK14),ENSG00000171552(BCL2L1),ENSG00000117020(AKT3),ENSG00000140992(PDPK1),ENSG00000108984(MAP2K6),ENSG00000112769(LAMA4),
hsa03420	Nucleotide excision repair	3	47	1.28049	0.422385	0.791622	ENSG00000270181(BIVM-ERCC5),ENSG00000134899(ERCC5),ENSG00000106399(RPA3),
hsa05160	Hepatitis C	8	131	1.2251	0.431477	0.803341	ENSG00000112062(MAPK14),ENSG00000128829(EIF2AK4),ENSG00000177885(GRB2),ENSG00000117020(AKT3),ENSG00000145675(PIK3R1),ENSG00000140992(PDPK1),ENSG00000121879(PIK3CA),ENSG00000033800(PIAS1),
hsa00280	Valine, leucine and isoleucine degradation	3	48	1.25381	0.443103	0.819596	ENSG00000060982(BCAT1),ENSG00000072210(ALDH3A2),ENSG00000183044(ABAT),
hsa00520	Amino sugar and nucleotide sugar metabolism	3	48	1.25381	0.443103	0.819596	ENSG00000112699(GMDS),ENSG00000159348(CYB5R1),ENSG00000156515(HK1),
hsa04650	Natural killer cell mediated cytotoxicity	8	132	1.21581	0.443499	0.809743	ENSG00000197943(PLCG2),ENSG00000138814(PPP3CA),ENSG00000131196(NFATC1),ENSG00000177885(GRB2),ENSG00000166501(PRKCB),ENSG00000145675(PIK3R1),ENSG00000043462(LCP2),ENSG00000121879(PIK3CA),
hsa04137	Mitophagy - animal	4	65	1.23452	0.457573	0.830085	ENSG00000139112(GABARAPL1),ENSG00000133818(RRAS2),ENSG00000171552(BCL2L1),ENSG00000110497(AMBRA1),
hsa05131	Shigellosis	4	65	1.23452	0.457573	0.830085	ENSG00000112062(MAPK14),ENSG00000106100(NOD1),ENSG00000158195(WASF2),ENSG00000097007(ABL1),
hsa00051	Fructose and mannose metabolism	2	33	1.21581	0.459456	0.82295	ENSG00000112699(GMDS),ENSG00000156515(HK1),
hsa05144	Malaria	3	49	1.22822	0.464078	0.826001	ENSG00000007908(SELE),ENSG00000019991(HGF),ENSG00000169439(SDC2),
hsa04530	Tight junction	10	170	1.18006	0.476575	0.842942	ENSG00000171992(SYNPO),ENSG00000158987(RAPGEF6),ENSG00000158485(CD1B),ENSG00000106617(PRKAG2),ENSG00000159216(RUNX1),ENSG00000109756(RAPGEF2),ENSG00000158769(F11R),ENSG00000150672(DLG2),ENSG00000156299(TIAM1),ENSG00000140750(ARHGAP17),
hsa04742	Taste transduction	5	83	1.20849	0.478651	0.841356	ENSG00000115252(PDE1A),ENSG00000154678(PDE1C),ENSG00000168447(SCNN1B),ENSG00000152822(GRM1),ENSG00000277481(PKD1L3),
hsa04979	Cholesterol metabolism	3	50	1.20366	0.485286	0.847752	ENSG00000081479(LRP2),ENSG00000087237(CETP),ENSG00000119655(NPC2),
hsa00330	Arginine and proline metabolism	3	50	1.20366	0.485286	0.847752	ENSG00000142920(AZIN2),ENSG00000072210(ALDH3A2),ENSG00000164867(NOS3),
hsa04350	TGF-beta signaling pathway	5	84	1.1941	0.494836	0.853893	ENSG00000115170(ACVR1),ENSG00000283060(ID3),ENSG00000164093(PITX2),ENSG00000055130(CUL1),ENSG00000101144(BMP7),
hsa04120	Ubiquitin mediated proteolysis	8	137	1.17144	0.505391	0.866823	ENSG00000198373(WWP2),ENSG00000108395(TRIM37),ENSG00000145604(SKP2),ENSG00000102858(MGRN1),ENSG00000104517(UBR5),ENSG00000055130(CUL1),ENSG00000130939(UBE4B),ENSG00000033800(PIAS1),
hsa00250	Alanine, aspartate and glutamate metabolism	2	35	1.14634	0.512123	0.873077	ENSG00000112294(ALDH5A1),ENSG00000183044(ABAT),
hsa04270	Vascular smooth muscle contraction	7	121	1.16055	0.527573	0.894032	ENSG00000173175(ADCY5),ENSG00000132694(ARHGEF11),ENSG00000166501(PRKCB),ENSG00000069764(PLA2G10),ENSG00000072952(MRVI1),ENSG00000162104(ADCY9),ENSG00000077157(PPP1R12B),
hsa04114	Oocyte meiosis	7	122	1.15104	0.541417	0.91203	ENSG00000138814(PPP3CA),ENSG00000173175(ADCY5),ENSG00000283087(CPEB2),ENSG00000055130(CUL1),ENSG00000162104(ADCY9),ENSG00000175305(CCNE2),ENSG00000066027(PPP2R5A),
hsa05216	Thyroid cancer	2	37	1.08438	0.565534	0.947018	ENSG00000039068(CDH1),ENSG00000143549(TPM3),
hsa04110	Cell cycle	7	124	1.13247	0.569396	0.947877	ENSG00000112576(CCND3),ENSG00000145604(SKP2),ENSG00000139687(RB1),ENSG00000055130(CUL1),ENSG00000175793(SFN),ENSG00000175305(CCNE2),ENSG00000097007(ABL1),
hsa00480	Glutathione metabolism	3	54	1.1145	0.571976	0.946604	ENSG00000048392(RRM2B),ENSG00000167468(GPX4),ENSG00000001084(GCLC),
hsa05130	Pathogenic Escherichia coli infection	3	55	1.09423	0.594001	0.977338	ENSG00000176014(TUBB6),ENSG00000039068(CDH1),ENSG00000097007(ABL1),
hsa04974	Protein digestion and absorption	5	90	1.1145	0.594764	0.972938	ENSG00000163359(COL6A3),ENSG00000100678(SLC8A3),ENSG00000123643(SLC36A1),ENSG00000143153(ATP1B1),ENSG00000204262(COL5A2),
hsa04970	Salivary secretion	5	90	1.1145	0.594764	0.972938	ENSG00000173175(ADCY5),ENSG00000058668(ATP2B4),ENSG00000166501(PRKCB),ENSG00000143153(ATP1B1),ENSG00000162104(ADCY9),
hsa00562	Inositol phosphate metabolism	4	73	1.09923	0.60658	0.980927	ENSG00000197943(PLCG2),ENSG00000133056(PIK3C2B),ENSG00000143772(ITPKB),ENSG00000121879(PIK3CA),
hsa05169	Epstein-Barr virus infection	11	200	1.10335	0.608891	0.979068	ENSG00000197943(PLCG2),ENSG00000112062(MAPK14),ENSG00000128829(EIF2AK4),ENSG00000145604(SKP2),ENSG00000117020(AKT3),ENSG00000145675(PIK3R1),ENSG00000139687(RB1),ENSG00000196498(NCOR2),ENSG00000068024(HDAC4),ENSG00000108984(MAP2K6),ENSG00000121879(PIK3CA),
hsa04514	Cell adhesion molecules (CAMs)	8	145	1.10681	0.609519	0.974542	ENSG00000110076(NRXN2),ENSG00000197965(MPZL1),ENSG00000174059(CD34),ENSG00000039068(CDH1),ENSG00000158769(F11R),ENSG00000007908(SELE),ENSG00000169439(SDC2),ENSG00000021645(NRXN3),
hsa04141	Protein processing in endoplasmic reticulum	9	165	1.09423	0.631234	1	ENSG00000162909(CAPN2),ENSG00000128829(EIF2AK4),ENSG00000150961(SEC24D),ENSG00000080824(HSP90AA1),ENSG00000055130(CUL1),ENSG00000163479(SSR2),ENSG00000130939(UBE4B),ENSG00000147570(DNAJC5B),ENSG00000145495(MARCH6),
hsa04621	NOD-like receptor signaling pathway	9	167	1.08113	0.656578	1	ENSG00000139112(GABARAPL1),ENSG00000151414(NEK7),ENSG00000112062(MAPK14),ENSG00000164733(CTSB),ENSG00000171552(BCL2L1),ENSG00000080824(HSP90AA1),ENSG00000106100(NOD1),ENSG00000169604(ANTXR1),ENSG00000163297(ANTXR2),
hsa05416	Viral myocarditis	3	58	1.03763	0.660572	1	ENSG00000075151(EIF4G3),ENSG00000105974(CAV1),ENSG00000097007(ABL1),
hsa04932	Non-alcoholic fatty liver disease (NAFLD)	8	149	1.0771	0.663314	1	ENSG00000159346(ADIPOR1),ENSG00000117020(AKT3),ENSG00000145675(PIK3R1),ENSG00000106617(PRKAG2),ENSG00000171105(INSR),ENSG00000158864(NDUFS2),ENSG00000160712(IL6R),ENSG00000121879(PIK3CA),
hsa00310	Lysine degradation	3	59	1.02005	0.68286	1	ENSG00000116731(PRDM2),ENSG00000072210(ALDH3A2),ENSG00000119689(DLST),
hsa05224	Breast cancer	8	151	1.06283	0.690514	1	ENSG00000091831(ESR1),ENSG00000177885(GRB2),ENSG00000117020(AKT3),ENSG00000145675(PIK3R1),ENSG00000139687(RB1),ENSG00000148400(NOTCH1),ENSG00000154342(WNT3A),ENSG00000121879(PIK3CA),
hsa04640	Hematopoietic cell lineage	5	96	1.04484	0.69798	1	ENSG00000158485(CD1B),ENSG00000174059(CD34),ENSG00000137070(IL11RA),ENSG00000259207(ITGB3),ENSG00000160712(IL6R),
hsa04390	Hippo signaling pathway	8	154	1.04213	0.73159	1	ENSG00000134376(CRB1),ENSG00000112576(CCND3),ENSG00000074047(GLI2),ENSG00000078900(TP73),ENSG00000039068(CDH1),ENSG00000154342(WNT3A),ENSG00000150672(DLG2),ENSG00000101144(BMP7),
hsa05164	Influenza A	9	173	1.04363	0.733612	1	ENSG00000179583(CIITA),ENSG00000112062(MAPK14),ENSG00000128829(EIF2AK4),ENSG00000166501(PRKCB),ENSG00000117020(AKT3),ENSG00000145675(PIK3R1),ENSG00000116679(IVNS1ABP),ENSG00000108984(MAP2K6),ENSG00000121879(PIK3CA),
hsa01100	Metabolic pathways	65	1270	1.02674	0.796282	1	ENSG00000197943(PLCG2),ENSG00000166800(LDHAL6A),ENSG00000004455(AK2),ENSG00000153086(ACMSD),ENSG00000088766(CRLS1),ENSG00000133056(PIK3C2B),ENSG00000143641(GALNT2),ENSG00000151376(ME3),ENSG00000149091(DGKZ),ENSG00000048392(RRM2B),ENSG00000282880(B3GALNT2),ENSG00000214013(GANC),ENSG00000143156(NME7),ENSG00000164574(GALNT10),ENSG00000110435(PDHX),ENSG00000172296(SPTLC3),ENSG00000163738(MTHFD2L),ENS…
hsa05152	Tuberculosis	9	178	1.01432	0.798503	1	ENSG00000138814(PPP3CA),ENSG00000179583(CIITA),ENSG00000112062(MAPK14),ENSG00000118260(CREB1),ENSG00000166523(CLEC4E),ENSG00000117984(CTSD),ENSG00000117020(AKT3),ENSG00000066136(NFYC),ENSG00000003400(CASP10),
hsa04080	Neuroactive ligand-receptor interaction	14	278	1.01026	0.837503	1	ENSG00000080293(SCTR),ENSG00000188822(CNR2),ENSG00000136160(EDNRB),ENSG00000171509(RXFP1),ENSG00000171522(PTGER4),ENSG00000166573(GALR1),ENSG00000113494(PRLR),ENSG00000163873(GRIK3),ENSG00000152822(GRM1),ENSG00000094755(GABRP),ENSG00000139679(LPAR6),ENSG00000164418(GRIK2),ENSG00000112964(GHR),ENSG00000283946(CHRNB1),
hsa00780	Biotin metabolism	1	3	6.68698	1	1	ENSG00000159267(HLCS),
hsa04744	Phototransduction	1	28	0.716462	1	1	ENSG00000114124(GRK7),
hsa00591	Linoleic acid metabolism	1	29	0.691757	1	1	ENSG00000069764(PLA2G10),
hsa04610	Complement and coagulation cascades	1	79	0.253936	1	1	ENSG00000117335(CD46),
hsa00860	Porphyrin and chlorophyll metabolism	1	42	0.477641	1	1	ENSG00000103356(EARS2),
hsa00910	Nitrogen metabolism	1	17	1.18006	1	1	ENSG00000164879(CA3),
hsa00220	Arginine biosynthesis	1	21	0.955283	1	1	ENSG00000164867(NOS3),
hsa01210	2-Oxocarboxylic acid metabolism	1	18	1.1145	1	1	ENSG00000060982(BCAT1),
hsa03320	PPAR signaling pathway	1	72	0.278624	1	1	ENSG00000140992(PDPK1),
hsa00100	Steroid biosynthesis	1	19	1.05584	1	1	ENSG00000019186(CYP24A1),
hsa00040	Pentose and glucuronate interconversions	1	34	0.590028	1	1	ENSG00000214960(ISPD),
hsa05020	Prion diseases	1	35	0.57317	1	1	ENSG00000148400(NOTCH1),
hsa00900	Terpenoid backbone biosynthesis	1	22	0.911861	1	1	ENSG00000152904(GGPS1),
hsa00533	Glycosaminoglycan biosynthesis - keratan sulfate	1	14	1.43292	1	1	ENSG00000008513(ST3GAL1),
hsa00740	Riboflavin metabolism	1	8	2.50762	1	1	ENSG00000154269(ENPP3),
hsa03430	Mismatch repair	1	23	0.872215	1	1	ENSG00000106399(RPA3),
hsa04146	Peroxisome	1	83	0.241698	1	1	ENSG00000176894(PXMP2),
hsa05412	Arrhythmogenic right ventricular cardiomyopathy (ARVC)	1	72	0.278624	1	1	ENSG00000259207(ITGB3),
hsa00340	Histidine metabolism	1	23	0.872215	1	1	ENSG00000072210(ALDH3A2),
hsa05033	Nicotine addiction	1	40	0.501524	1	1	ENSG00000094755(GABRP),
hsa03050	Proteasome	1	45	0.445799	1	1	ENSG00000129084(PSMA1),
hsa00524	Neomycin, kanamycin and gentamicin biosynthesis	1	5	4.01219	1	1	ENSG00000156515(HK1),
hsa05340	Primary immunodeficiency	1	35	0.57317	1	1	ENSG00000179583(CIITA),
hsa00071	Fatty acid degradation	1	44	0.45593	1	1	ENSG00000072210(ALDH3A2),
hsa03060	Protein export	1	23	0.872215	1	1	ENSG00000153037(SRP19),
hsa03022	Basal transcription factors	1	45	0.445799	1	1	ENSG00000137413(TAF8),
hsa00053	Ascorbate and aldarate metabolism	1	27	0.742998	1	1	ENSG00000072210(ALDH3A2),
hsa00790	Folate biosynthesis	1	26	0.771575	1	1	ENSG00000151552(QDPR),
hsa00510	N-Glycan biosynthesis	1	49	0.409407	1	1	ENSG00000167889(MGAT5B),
hsa04966	Collecting duct acid secretion	1	27	0.742998	1	1	ENSG00000113504(SLC12A7),
hsa05323	Rheumatoid arthritis	1	89	0.225404	1	1	ENSG00000120156(TEK),
hsa00290	Valine, leucine and isoleucine biosynthesis	1	4	5.01524	1	1	ENSG00000060982(BCAT1),
hsa04940	Type I diabetes mellitus	1	43	0.466534	1	1	ENSG00000003147(ICA1),
hsa03008	Ribosome biogenesis in eukaryotes	1	101	0.198623	1	1	ENSG00000134987(WDR36),
hsa00140	Steroid hormone biosynthesis	1	58	0.345878	1	1	ENSG00000138061(CYP1B1),
hsa05204	Chemical carcinogenesis	1	82	0.244646	1	1	ENSG00000138061(CYP1B1),
hsa03030	DNA replication	1	36	0.557248	1	1	ENSG00000106399(RPA3),
hsa00603	Glycosphingolipid biosynthesis - globo and isoglobo series	1	15	1.3374	1	1	ENSG00000008513(ST3GAL1),
hsa00565	Ether lipid metabolism	1	45	0.445799	1	1	ENSG00000069764(PLA2G10),
hsa04215	Apoptosis - multiple species	1	33	0.607907	1	1	ENSG00000171552(BCL2L1),
hsa00980	Metabolism of xenobiotics by cytochrome P450	1	73	0.274807	1	1	ENSG00000138061(CYP1B1),
hsa00190	Oxidative phosphorylation	1	133	0.150834	1	1	ENSG00000158864(NDUFS2),
hsa00750	Vitamin B6 metabolism	1	6	3.34349	1	1	ENSG00000160209(PDXK),
hsa00592	alpha-Linolenic acid metabolism	1	25	0.802438	1	1	ENSG00000069764(PLA2G10),
hsa04614	Renin-angiotensin system	1	23	0.872215	1	1	ENSG00000113441(LNPEP),
hsa01230	Biosynthesis of amino acids	1	74	0.271094	1	1	ENSG00000060982(BCAT1),
hsa00604	Glycosphingolipid biosynthesis - ganglio series	1	15	1.3374	1	1	ENSG00000008513(ST3GAL1),
hsa04964	Proximal tubule bicarbonate reclamation	1	23	0.872215	1	1	ENSG00000143153(ATP1B1),
hsa00730	Thiamine metabolism	1	15	1.3374	1	1	ENSG00000004455(AK2),
hsa04142	Lysosome	6	123	0.978583	1	1	ENSG00000164733(CTSB),ENSG00000113273(ARSB),ENSG00000117984(CTSD),ENSG00000141367(CLTC),ENSG00000119655(NPC2),ENSG00000157823(AP3S2),
hsa03440	Homologous recombination	2	41	0.978583	1	1	ENSG00000182185(RAD51B),ENSG00000106399(RPA3),
hsa04975	Fat digestion and absorption	2	41	0.978583	1	1	ENSG00000138823(MTTP),ENSG00000069764(PLA2G10),
hsa04620	Toll-like receptor signaling pathway	5	104	0.964468	1	1	ENSG00000112062(MAPK14),ENSG00000117020(AKT3),ENSG00000145675(PIK3R1),ENSG00000108984(MAP2K6),ENSG00000121879(PIK3CA),
hsa05217	Basal cell carcinoma	3	63	0.955283	1	1	ENSG00000074047(GLI2),ENSG00000154342(WNT3A),ENSG00000107882(SUFU),
hsa00970	Aminoacyl-tRNA biosynthesis	2	44	0.911861	1	1	ENSG00000067704(IARS2),ENSG00000103356(EARS2),
hsa04144	Endocytosis	11	244	0.904387	1	1	ENSG00000161203(AP2M1),ENSG00000182149(IST1),ENSG00000077549(CAPZB),ENSG00000141367(CLTC),ENSG00000114331(ACAP2),ENSG00000114124(GRK7),ENSG00000198873(GRK5),ENSG00000066468(FGFR2),ENSG00000105974(CAV1),ENSG00000084733(RAB10),ENSG00000197959(DNM3),
hsa05414	Dilated cardiomyopathy (DCM)	4	89	0.901615	1	1	ENSG00000173175(ADCY5),ENSG00000143549(TPM3),ENSG00000162104(ADCY9),ENSG00000259207(ITGB3),
hsa04720	Long-term potentiation	3	67	0.898251	1	1	ENSG00000138814(PPP3CA),ENSG00000166501(PRKCB),ENSG00000152822(GRM1),
hsa02010	ABC transporters	2	45	0.891597	1	1	ENSG00000114770(ABCC5),ENSG00000108846(ABCC3),
hsa00010	Glycolysis / Gluconeogenesis	3	68	0.885042	1	1	ENSG00000166800(LDHAL6A),ENSG00000072210(ALDH3A2),ENSG00000156515(HK1),
hsa04920	Adipocytokine signaling pathway	3	69	0.872215	1	1	ENSG00000159346(ADIPOR1),ENSG00000117020(AKT3),ENSG00000106617(PRKAG2),
hsa00983	Drug metabolism - other enzymes	2	46	0.872215	1	1	ENSG00000188641(DPYD),ENSG00000198276(UCKL1),
hsa04064	NF-kappa B signaling pathway	4	94	0.853657	1	1	ENSG00000197943(PLCG2),ENSG00000283017(ERC1),ENSG00000171552(BCL2L1),ENSG00000166501(PRKCB),
hsa05210	Colorectal cancer	3	72	0.835873	1	1	ENSG00000117020(AKT3),ENSG00000145675(PIK3R1),ENSG00000121879(PIK3CA),
hsa04060	Cytokine-cytokine receptor interaction	11	269	0.820336	1	1	ENSG00000115170(ACVR1),ENSG00000113494(PRLR),ENSG00000137070(IL11RA),ENSG00000101144(BMP7),ENSG00000019991(HGF),ENSG00000160712(IL6R),ENSG00000049249(TNFRSF9),ENSG00000128052(KDR),ENSG00000164485(IL22RA2),ENSG00000112964(GHR),ENSG00000156234(CXCL13),
hsa05110	Vibrio cholerae infection	2	50	0.802438	1	1	ENSG00000197943(PLCG2),ENSG00000162104(ADCY9),
hsa04978	Mineral absorption	2	51	0.786704	1	1	ENSG00000174502(SLC26A9),ENSG00000143153(ATP1B1),
hsa05142	Chagas disease (American trypanosomiasis)	4	102	0.786704	1	1	ENSG00000112062(MAPK14),ENSG00000117020(AKT3),ENSG00000145675(PIK3R1),ENSG00000121879(PIK3CA),
hsa05016	Huntington's disease	7	192	0.731389	1	1	ENSG00000161203(AP2M1),ENSG00000118260(CREB1),ENSG00000127946(HIP1),ENSG00000141367(CLTC),ENSG00000158864(NDUFS2),ENSG00000157613(CREB3L1),ENSG00000146592(CREB5),
hsa05410	Hypertrophic cardiomyopathy (HCM)	3	83	0.725094	1	1	ENSG00000106617(PRKAG2),ENSG00000143549(TPM3),ENSG00000259207(ITGB3),
hsa04726	Serotonergic synapse	4	113	0.710122	1	1	ENSG00000173175(ADCY5),ENSG00000127920(GNG11),ENSG00000167083(GNGT2),ENSG00000166501(PRKCB),
hsa05132	Salmonella infection	3	86	0.6998	1	1	ENSG00000112062(MAPK14),ENSG00000158560(DYNC1I1),ENSG00000158195(WASF2),
hsa01200	Carbon metabolism	4	116	0.691757	1	1	ENSG00000151376(ME3),ENSG00000119689(DLST),ENSG00000172340(SUCLG2),ENSG00000156515(HK1),
hsa04730	Long-term depression	2	59	0.680032	1	1	ENSG00000166501(PRKCB),ENSG00000152822(GRM1),
hsa03015	mRNA surveillance pathway	3	91	0.66135	1	1	ENSG00000145216(FIP1L1),ENSG00000153944(MSI2),ENSG00000066027(PPP2R5A),
hsa00590	Arachidonic acid metabolism	2	62	0.647127	1	1	ENSG00000069764(PLA2G10),ENSG00000283887(LTC4S),
hsa00830	Retinol metabolism	2	64	0.626904	1	1	ENSG00000139988(RDH12),ENSG00000121039(RDH10),
hsa05321	Inflammatory bowel disease (IBD)	2	65	0.61726	1	1	ENSG00000131196(NFATC1),ENSG00000069667(RORA),
hsa03040	Spliceosome	4	133	0.603337	1	1	ENSG00000164167(LSM6),ENSG00000141759(TXNL4A),ENSG00000198231(DDX42),ENSG00000132792(CTNNBL1),
hsa05010	Alzheimer's disease	5	171	0.586577	1	1	ENSG00000138814(PPP3CA),ENSG00000162909(CAPN2),ENSG00000117362(APH1A),ENSG00000137845(ADAM10),ENSG00000158864(NDUFS2),
hsa04622	RIG-I-like receptor signaling pathway	2	70	0.57317	1	1	ENSG00000112062(MAPK14),ENSG00000003400(CASP10),
hsa05140	Leishmaniasis	2	73	0.549615	1	1	ENSG00000112062(MAPK14),ENSG00000166501(PRKCB),
hsa05133	Pertussis	2	76	0.52792	1	1	ENSG00000112062(MAPK14),ENSG00000106100(NOD1),
hsa04260	Cardiac muscle contraction	2	78	0.514383	1	1	ENSG00000143153(ATP1B1),ENSG00000143549(TPM3),
hsa03018	RNA degradation	2	79	0.507872	1	1	ENSG00000272886(DCP1A),ENSG00000164167(LSM6),
hsa04217	Necroptosis	4	164	0.489291	1	1	ENSG00000185104(FAF1),ENSG00000162909(CAPN2),ENSG00000126561(STAT5A),ENSG00000080824(HSP90AA1),
hsa03013	RNA transport	4	171	0.469262	1	1	ENSG00000075151(EIF4G3),ENSG00000147677(EIF3H),ENSG00000124571(XPO5),ENSG00000151247(EIF4E),
hsa04657	IL-17 signaling pathway	2	92	0.436107	1	1	ENSG00000112062(MAPK14),ENSG00000080824(HSP90AA1),
hsa04145	Phagosome	3	151	0.398562	1	1	ENSG00000176014(TUBB6),ENSG00000158560(DYNC1I1),ENSG00000259207(ITGB3),
hsa05168	Herpes simplex infection	3	184	0.327081	1	1	ENSG00000128829(EIF2AK4),ENSG00000145604(SKP2),ENSG00000055130(CUL1),
hsa05322	Systemic lupus erythematosus	2	132	0.303954	1	1	ENSG00000276180(HIST1H4I),ENSG00000197903(HIST1H2BK),
hsa04740	Olfactory transduction	6	414	0.290738	1	1	ENSG00000115252(PDE1A),ENSG00000104490(NCALD),ENSG00000100678(SLC8A3),ENSG00000154678(PDE1C),ENSG00000047617(ANO2),ENSG00000116741(RGS2),
hsa05012	Parkinson's disease	2	142	0.282548	1	1	ENSG00000173175(ADCY5),ENSG00000158864(NDUFS2),
hsa03010	Ribosome	2	152	0.26396	1	1	ENSG00000143314(MRPL24),ENSG00000197345(MRPL21),

## Sheet: KEGG-SPLC
Supplemental Table S6B. KEGG analysis results in SPLC.
Pathway ID	PATHWAY DES	Diff genes in this pathway	All genes in this pathway	Rich factor	p-value	Q value	Diff gene list
hsa05205	Proteoglycans in cancer	30	203	2.85399	8.16552e-07	0.000227818	ENSG00000154229(PRKCA),ENSG00000177885(GRB2),ENSG00000102882(MAPK3),ENSG00000284190(MIR21),ENSG00000121879(PIK3CA),ENSG00000128710(HOXD10),ENSG00000150995(ITPR1),ENSG00000115884(SDC1),ENSG00000089159(PXN),ENSG00000136068(FLNB),ENSG00000207744(MIR10B),ENSG00000145675(PIK3R1),ENSG00000169398(PTK2),ENSG00000145362(ANK2),ENSG00000140443(IGF1R),ENSG00000141510(TP53),ENSG00000160293(VAV2),ENSG000001466…
hsa04810	Regulation of actin cytoskeleton	29	212	2.64174	5.3445e-06	0.000745557	ENSG00000102882(MAPK3),ENSG00000183856(IQGAP3),ENSG00000121879(PIK3CA),ENSG00000089159(PXN),ENSG00000084112(SSH1),ENSG00000160007(ARHGAP35),ENSG00000102606(ARHGEF7),ENSG00000145703(IQGAP2),ENSG00000150760(DOCK1),ENSG00000145675(PIK3R1),ENSG00000123338(NCKAP1L),ENSG00000169398(PTK2),ENSG00000182541(LIMK2),ENSG00000160293(VAV2),ENSG00000141968(VAV1),ENSG00000146648(EGFR),ENSG00000134318(ROCK2),ENSG…
hsa01521	EGFR tyrosine kinase inhibitor resistance	14	79	3.42238	6.11423e-05	0.00568623	ENSG00000154229(PRKCA),ENSG00000177885(GRB2),ENSG00000102882(MAPK3),ENSG00000121879(PIK3CA),ENSG00000151247(EIF4E),ENSG00000145675(PIK3R1),ENSG00000160712(IL6R),ENSG00000140443(IGF1R),ENSG00000146648(EGFR),ENSG00000198793(MTOR),ENSG00000128052(KDR),ENSG00000109458(GAB1),ENSG00000124181(PLCG1),ENSG00000136244(IL6),
hsa04960	Aldosterone-regulated sodium reabsorption	9	37	4.69751	7.20452e-05	0.00502515	ENSG00000154229(PRKCA),ENSG00000102882(MAPK3),ENSG00000175793(SFN),ENSG00000121879(PIK3CA),ENSG00000163399(ATP1A1),ENSG00000065054(SLC9A3R2),ENSG00000151623(NR3C2),ENSG00000145675(PIK3R1),ENSG00000118515(SGK1),
hsa04660	T cell receptor signaling pathway	16	103	2.99992	0.000106696	0.00595363	ENSG00000177885(GRB2),ENSG00000102882(MAPK3),ENSG00000121879(PIK3CA),ENSG00000198821(CD247),ENSG00000010810(FYN),ENSG00000043462(LCP2),ENSG00000164400(CSF2),ENSG00000081237(PTPRC),ENSG00000101096(NFATC2),ENSG00000172175(MALT1),ENSG00000145675(PIK3R1),ENSG00000160293(VAV2),ENSG00000100351(GRAP2),ENSG00000141968(VAV1),ENSG00000006062(MAP3K14),ENSG00000124181(PLCG1),
hsa04961	Endocrine and other factor-regulated calcium reabsorption	10	47	4.10894	0.000108756	0.00505715	ENSG00000154229(PRKCA),ENSG00000183023(SLC8A1),ENSG00000197959(DNM3),ENSG00000182621(PLCB1),ENSG00000163399(ATP1A1),ENSG00000111424(VDR),ENSG00000122705(CLTA),ENSG00000161203(AP2M1),ENSG00000141367(CLTC),ENSG00000072062(PRKACA),
hsa05100	Bacterial invasion of epithelial cells	13	76	3.30337	0.000149871	0.00597344	ENSG00000121879(PIK3CA),ENSG00000197959(DNM3),ENSG00000089159(PXN),ENSG00000122705(CLTA),ENSG00000044115(CTNNA1),ENSG00000150760(DOCK1),ENSG00000145675(PIK3R1),ENSG00000169398(PTK2),ENSG00000071205(ARHGAP10),ENSG00000182533(CAV3),ENSG00000161638(ITGA5),ENSG00000109458(GAB1),ENSG00000141367(CLTC),
hsa04664	Fc epsilon RI signaling pathway	12	67	3.45887	0.000159599	0.005566	ENSG00000154229(PRKCA),ENSG00000177885(GRB2),ENSG00000102882(MAPK3),ENSG00000121879(PIK3CA),ENSG00000010810(FYN),ENSG00000043462(LCP2),ENSG00000164400(CSF2),ENSG00000145675(PIK3R1),ENSG00000160293(VAV2),ENSG00000141968(VAV1),ENSG00000116711(PLA2G4A),ENSG00000124181(PLCG1),
hsa04071	Sphingolipid signaling pathway	17	118	2.78224	0.000175328	0.00543517	ENSG00000154229(PRKCA),ENSG00000102882(MAPK3),ENSG00000121879(PIK3CA),ENSG00000164867(NOS3),ENSG00000182621(PLCB1),ENSG00000010810(FYN),ENSG00000177076(ACER2),ENSG00000143753(DEGS1),ENSG00000137713(PPP2R1B),ENSG00000145675(PIK3R1),ENSG00000171132(PRKCE),ENSG00000141510(TP53),ENSG00000163082(SGPP2),ENSG00000134318(ROCK2),ENSG00000146535(GNA12),ENSG00000172292(CERS6),ENSG00000114353(GNAI2),
hsa04015	Rap1 signaling pathway	25	210	2.29905	0.000189602	0.00528989	ENSG00000154229(PRKCA),ENSG00000102882(MAPK3),ENSG00000121879(PIK3CA),ENSG00000197555(SIPA1L1),ENSG00000182621(PLCB1),ENSG00000148498(PARD3),ENSG00000152689(RASGRP3),ENSG00000120156(TEK),ENSG00000149295(DRD2),ENSG00000184371(CSF1),ENSG00000043462(LCP2),ENSG00000109756(RAPGEF2),ENSG00000091879(ANGPT2),ENSG00000145675(PIK3R1),ENSG00000140443(IGF1R),ENSG00000160293(VAV2),ENSG00000146648(EGFR),ENSG00…
hsa04370	VEGF signaling pathway	11	59	3.60054	0.000190629	0.00483505	ENSG00000154229(PRKCA),ENSG00000102882(MAPK3),ENSG00000121879(PIK3CA),ENSG00000164867(NOS3),ENSG00000089159(PXN),ENSG00000101096(NFATC2),ENSG00000145675(PIK3R1),ENSG00000169398(PTK2),ENSG00000116711(PLA2G4A),ENSG00000128052(KDR),ENSG00000124181(PLCG1),
hsa04730	Long-term depression	11	59	3.60054	0.000190629	0.00483505	ENSG00000154229(PRKCA),ENSG00000102882(MAPK3),ENSG00000150995(ITPR1),ENSG00000141837(CACNA1A),ENSG00000182621(PLCB1),ENSG00000137713(PPP2R1B),ENSG00000155511(GRIA1),ENSG00000140443(IGF1R),ENSG00000146535(GNA12),ENSG00000116711(PLA2G4A),ENSG00000114353(GNAI2),
hsa04510	Focal adhesion	24	199	2.32909	0.000203083	0.00435848	ENSG00000154229(PRKCA),ENSG00000177885(GRB2),ENSG00000102882(MAPK3),ENSG00000121879(PIK3CA),ENSG00000010810(FYN),ENSG00000089159(PXN),ENSG00000136068(FLNB),ENSG00000162909(CAPN2),ENSG00000116147(TNR),ENSG00000160007(ARHGAP35),ENSG00000150760(DOCK1),ENSG00000145675(PIK3R1),ENSG00000169398(PTK2),ENSG00000140443(IGF1R),ENSG00000160293(VAV2),ENSG00000141968(VAV1),ENSG00000146648(EGFR),ENSG00000134318…
hsa04066	HIF-1 signaling pathway	15	100	2.8968	0.000243832	0.00485923	ENSG00000154229(PRKCA),ENSG00000102882(MAPK3),ENSG00000121879(PIK3CA),ENSG00000164867(NOS3),ENSG00000120156(TEK),ENSG00000151247(EIF4E),ENSG00000091879(ANGPT2),ENSG00000145675(PIK3R1),ENSG00000160712(IL6R),ENSG00000140443(IGF1R),ENSG00000146648(EGFR),ENSG00000198793(MTOR),ENSG00000074800(ENO1),ENSG00000124181(PLCG1),ENSG00000136244(IL6),
hsa04360	Axon guidance	21	175	2.31744	0.000489571	0.00910602	ENSG00000154229(PRKCA),ENSG00000102882(MAPK3),ENSG00000121879(PIK3CA),ENSG00000182168(UNC5C),ENSG00000099250(NRP1),ENSG00000148498(PARD3),ENSG00000010810(FYN),ENSG00000084112(SSH1),ENSG00000101096(NFATC2),ENSG00000066248(NGEF),ENSG00000145242(EPHA5),ENSG00000138835(RGS3),ENSG00000136040(PLXNC1),ENSG00000145675(PIK3R1),ENSG00000196189(SEMA4A),ENSG00000169398(PTK2),ENSG00000182541(LIMK2),ENSG000001…
hsa04010	MAPK signaling pathway	30	294	1.97061	0.0007191	0.0125393	ENSG00000154229(PRKCA),ENSG00000177885(GRB2),ENSG00000102882(MAPK3),ENSG00000085276(MECOM),ENSG00000141837(CACNA1A),ENSG00000152689(RASGRP3),ENSG00000120156(TEK),ENSG00000071054(MAP4K4),ENSG00000136068(FLNB),ENSG00000184371(CSF1),ENSG00000135090(TAOK3),ENSG00000109756(RAPGEF2),ENSG00000091879(ANGPT2),ENSG00000148053(NTRK2),ENSG00000196083(IL1RAP),ENSG00000137486(ARRB1),ENSG00000140443(IGF1R),ENSG…
hsa04666	Fc gamma R-mediated phagocytosis	13	90	2.78951	0.000809904	0.013292	ENSG00000154229(PRKCA),ENSG00000102882(MAPK3),ENSG00000121879(PIK3CA),ENSG00000081237(PTPRC),ENSG00000145675(PIK3R1),ENSG00000171132(PRKCE),ENSG00000182541(LIMK2),ENSG00000160293(VAV2),ENSG00000141968(VAV1),ENSG00000116711(PLA2G4A),ENSG00000136717(BIN1),ENSG00000148180(GSN),ENSG00000124181(PLCG1),
hsa04670	Leukocyte transendothelial migration	15	112	2.58643	0.000830068	0.012866	ENSG00000154229(PRKCA),ENSG00000121879(PIK3CA),ENSG00000089159(PXN),ENSG00000160007(ARHGAP35),ENSG00000044115(CTNNA1),ENSG00000106404(CLDN15),ENSG00000145675(PIK3R1),ENSG00000169398(PTK2),ENSG00000160293(VAV2),ENSG00000141968(VAV1),ENSG00000134318(ROCK2),ENSG00000114353(GNAI2),ENSG00000124181(PLCG1),ENSG00000013297(CLDN11),ENSG00000158769(F11R),
hsa04151	PI3K-Akt signaling pathway	34	350	1.87602	0.000834622	0.0122558	ENSG00000154229(PRKCA),ENSG00000177885(GRB2),ENSG00000102882(MAPK3),ENSG00000121879(PIK3CA),ENSG00000081913(PHLPP1),ENSG00000164867(NOS3),ENSG00000120156(TEK),ENSG00000184371(CSF1),ENSG00000151247(EIF4E),ENSG00000116147(TNR),ENSG00000175305(CCNE2),ENSG00000091879(ANGPT2),ENSG00000118260(CREB1),ENSG00000148053(NTRK2),ENSG00000137713(PPP2R1B),ENSG00000124253(PCK1),ENSG00000145675(PIK3R1),ENSG000001…
hsa04721	Synaptic vesicle cycle	10	63	3.0654	0.00127549	0.0177932	ENSG00000197959(DNM3),ENSG00000143882(ATP6V1C2),ENSG00000141837(CACNA1A),ENSG00000067715(SYT1),ENSG00000122705(CLTA),ENSG00000114573(ATP6V1A),ENSG00000130477(UNC13A),ENSG00000033627(ATP6V0A1),ENSG00000161203(AP2M1),ENSG00000141367(CLTC),
hsa04933	AGE-RAGE signaling pathway in diabetic complications	13	99	2.53592	0.00199153	0.0264589	ENSG00000154229(PRKCA),ENSG00000102882(MAPK3),ENSG00000121879(PIK3CA),ENSG00000164867(NOS3),ENSG00000182621(PLCB1),ENSG00000237405(AGER),ENSG00000145675(PIK3R1),ENSG00000171132(PRKCE),ENSG00000092969(TGFB2),ENSG00000131504(DIAPH1),ENSG00000134871(COL4A2),ENSG00000124181(PLCG1),ENSG00000136244(IL6),
hsa04611	Platelet activation	15	122	2.37443	0.00200231	0.025393	ENSG00000102882(MAPK3),ENSG00000121879(PIK3CA),ENSG00000150995(ITPR1),ENSG00000164867(NOS3),ENSG00000182621(PLCB1),ENSG00000010810(FYN),ENSG00000043462(LCP2),ENSG00000160007(ARHGAP35),ENSG00000145675(PIK3R1),ENSG00000092531(SNAP23),ENSG00000134318(ROCK2),ENSG00000167323(STIM1),ENSG00000116711(PLA2G4A),ENSG00000114353(GNAI2),ENSG00000072062(PRKACA),
hsa04211	Longevity regulating pathway	12	89	2.60387	0.00221869	0.0269137	ENSG00000121879(PIK3CA),ENSG00000151247(EIF4E),ENSG00000118260(CREB1),ENSG00000145675(PIK3R1),ENSG00000141564(RPTOR),ENSG00000111725(PRKAB1),ENSG00000140443(IGF1R),ENSG00000141510(TP53),ENSG00000115966(ATF2),ENSG00000198793(MTOR),ENSG00000080546(SESN1),ENSG00000072062(PRKACA),
hsa05120	Epithelial cell signaling in Helicobacter pylori infection	10	68	2.84	0.00233319	0.0271234	ENSG00000137845(ADAM10),ENSG00000143882(ATP6V1C2),ENSG00000106100(NOD1),ENSG00000114573(ATP6V1A),ENSG00000033627(ATP6V0A1),ENSG00000146648(EGFR),ENSG00000108262(GIT1),ENSG00000006062(MAP3K14),ENSG00000124181(PLCG1),ENSG00000158769(F11R),
hsa04710	Circadian rhythm	6	31	3.73781	0.00285356	0.0318457	ENSG00000118260(CREB1),ENSG00000069667(RORA),ENSG00000072803(FBXW11),ENSG00000132326(PER2),ENSG00000213923(CSNK1E),ENSG00000111725(PRKAB1),
hsa04662	B cell receptor signaling pathway	10	70	2.75886	0.00292075	0.0313419	ENSG00000177885(GRB2),ENSG00000102882(MAPK3),ENSG00000121879(PIK3CA),ENSG00000152689(RASGRP3),ENSG00000095585(BLNK),ENSG00000101096(NFATC2),ENSG00000172175(MALT1),ENSG00000145675(PIK3R1),ENSG00000160293(VAV2),ENSG00000141968(VAV1),
hsa05214	Glioma	10	71	2.72	0.00325694	0.033655	ENSG00000154229(PRKCA),ENSG00000177885(GRB2),ENSG00000102882(MAPK3),ENSG00000121879(PIK3CA),ENSG00000145675(PIK3R1),ENSG00000140443(IGF1R),ENSG00000141510(TP53),ENSG00000146648(EGFR),ENSG00000198793(MTOR),ENSG00000124181(PLCG1),
hsa04650	Natural killer cell mediated cytotoxicity	15	132	2.19455	0.00434598	0.0433046	ENSG00000154229(PRKCA),ENSG00000177885(GRB2),ENSG00000102882(MAPK3),ENSG00000100453(GZMB),ENSG00000121879(PIK3CA),ENSG00000198821(CD247),ENSG00000010810(FYN),ENSG00000043462(LCP2),ENSG00000164400(CSF2),ENSG00000101096(NFATC2),ENSG00000145675(PIK3R1),ENSG00000160293(VAV2),ENSG00000141968(VAV1),ENSG00000108622(ICAM2),ENSG00000124181(PLCG1),
hsa04072	Phospholipase D signaling pathway	16	145	2.13098	0.00454804	0.0437553	ENSG00000154229(PRKCA),ENSG00000177885(GRB2),ENSG00000102882(MAPK3),ENSG00000121879(PIK3CA),ENSG00000280873(DGKD),ENSG00000197959(DNM3),ENSG00000182621(PLCB1),ENSG00000010810(FYN),ENSG00000145675(PIK3R1),ENSG00000146648(EGFR),ENSG00000198793(MTOR),ENSG00000146535(GNA12),ENSG00000116711(PLA2G4A),ENSG00000109458(GAB1),ENSG00000124181(PLCG1),ENSG00000065357(DGKA),
hsa04014	Ras signaling pathway	23	236	1.8821	0.00456627	0.0424663	ENSG00000154229(PRKCA),ENSG00000177885(GRB2),ENSG00000102882(MAPK3),ENSG00000121879(PIK3CA),ENSG00000152689(RASGRP3),ENSG00000120156(TEK),ENSG00000075391(RASAL2),ENSG00000184371(CSF1),ENSG00000091879(ANGPT2),ENSG00000148053(NTRK2),ENSG00000145675(PIK3R1),ENSG00000140443(IGF1R),ENSG00000146648(EGFR),ENSG00000112685(EXOC2),ENSG00000136237(RAPGEF5),ENSG00000141068(KSR1),ENSG00000116711(PLA2G4A),ENSG…
hsa04012	ErbB signaling pathway	11	86	2.47014	0.00483799	0.0435419	ENSG00000154229(PRKCA),ENSG00000177885(GRB2),ENSG00000102882(MAPK3),ENSG00000121879(PIK3CA),ENSG00000145675(PIK3R1),ENSG00000169398(PTK2),ENSG00000146648(EGFR),ENSG00000198793(MTOR),ENSG00000109458(GAB1),ENSG00000124181(PLCG1),ENSG00000178568(ERBB4),
hsa04915	Estrogen signaling pathway	12	98	2.36473	0.00505097	0.0440381	ENSG00000177885(GRB2),ENSG00000102882(MAPK3),ENSG00000121879(PIK3CA),ENSG00000150995(ITPR1),ENSG00000164867(NOS3),ENSG00000182621(PLCB1),ENSG00000118260(CREB1),ENSG00000145675(PIK3R1),ENSG00000146648(EGFR),ENSG00000115966(ATF2),ENSG00000114353(GNAI2),ENSG00000072062(PRKACA),
hsa05223	Non-small cell lung cancer	9	66	2.63345	0.0060218	0.0509116	ENSG00000154229(PRKCA),ENSG00000177885(GRB2),ENSG00000102882(MAPK3),ENSG00000121879(PIK3CA),ENSG00000145675(PIK3R1),ENSG00000143924(EML4),ENSG00000141510(TP53),ENSG00000146648(EGFR),ENSG00000124181(PLCG1),
hsa05221	Acute myeloid leukemia	9	66	2.63345	0.0060218	0.0509116	ENSG00000177885(GRB2),ENSG00000102882(MAPK3),ENSG00000121879(PIK3CA),ENSG00000109906(ZBTB16),ENSG00000164400(CSF2),ENSG00000132326(PER2),ENSG00000145675(PIK3R1),ENSG00000131759(RARA),ENSG00000198793(MTOR),
hsa04022	cGMP-PKG signaling pathway	17	163	2.01413	0.00642883	0.051247	ENSG00000102882(MAPK3),ENSG00000183023(SLC8A1),ENSG00000150995(ITPR1),ENSG00000116741(RGS2),ENSG00000164867(NOS3),ENSG00000182621(PLCB1),ENSG00000163399(ATP1A1),ENSG00000058668(ATP2B4),ENSG00000118260(CREB1),ENSG00000101096(NFATC2),ENSG00000072952(MRVI1),ENSG00000121361(KCNJ8),ENSG00000171132(PRKCE),ENSG00000134318(ROCK2),ENSG00000115966(ATF2),ENSG00000146535(GNA12),ENSG00000114353(GNAI2),
hsa04919	Thyroid hormone signaling pathway	13	116	2.16428	0.00810275	0.0627963	ENSG00000154229(PRKCA),ENSG00000102882(MAPK3),ENSG00000121879(PIK3CA),ENSG00000182621(PLCB1),ENSG00000163399(ATP1A1),ENSG00000145675(PIK3R1),ENSG00000141510(TP53),ENSG00000198793(MTOR),ENSG00000138448(ITGAV),ENSG00000123066(MED13L),ENSG00000140396(NCOA2),ENSG00000124181(PLCG1),ENSG00000072062(PRKACA),
hsa04926	Relaxin signaling pathway	14	130	2.07975	0.00902512	0.0680543	ENSG00000154229(PRKCA),ENSG00000177885(GRB2),ENSG00000102882(MAPK3),ENSG00000121879(PIK3CA),ENSG00000164867(NOS3),ENSG00000182621(PLCB1),ENSG00000118260(CREB1),ENSG00000145675(PIK3R1),ENSG00000137486(ARRB1),ENSG00000146648(EGFR),ENSG00000115966(ATF2),ENSG00000114353(GNAI2),ENSG00000134871(COL4A2),ENSG00000072062(PRKACA),
hsa04392	Hippo signaling pathway - multiple species	5	29	3.32966	0.00927383	0.0680895	ENSG00000187079(TEAD1),ENSG00000101265(RASSF2),ENSG00000150457(LATS2),ENSG00000213923(CSNK1E),ENSG00000137693(YAP1),
hsa05146	Amoebiasis	11	94	2.25991	0.0096444	0.0689946	ENSG00000154229(PRKCA),ENSG00000121879(PIK3CA),ENSG00000182621(PLCB1),ENSG00000164400(CSF2),ENSG00000145675(PIK3R1),ENSG00000169398(PTK2),ENSG00000092969(TGFB2),ENSG00000124570(SERPINB6),ENSG00000134871(COL4A2),ENSG00000136244(IL6),ENSG00000072062(PRKACA),
hsa04925	Aldosterone synthesis and secretion	11	95	2.23613	0.010447	0.0728678	ENSG00000154229(PRKCA),ENSG00000150995(ITPR1),ENSG00000183049(CAMK1D),ENSG00000182621(PLCB1),ENSG00000163399(ATP1A1),ENSG00000058668(ATP2B4),ENSG00000118260(CREB1),ENSG00000171132(PRKCE),ENSG00000115966(ATF2),ENSG00000100346(CACNA1I),ENSG00000072062(PRKACA),
hsa05110	Vibrio cholerae infection	7	50	2.70368	0.010932	0.0743908	ENSG00000154229(PRKCA),ENSG00000143882(ATP6V1C2),ENSG00000114573(ATP6V1A),ENSG00000033627(ATP6V0A1),ENSG00000119139(TJP2),ENSG00000124181(PLCG1),ENSG00000072062(PRKACA),
hsa04668	TNF signaling pathway	12	108	2.14578	0.0111117	0.0738132	ENSG00000102882(MAPK3),ENSG00000121879(PIK3CA),ENSG00000136848(DAB2IP),ENSG00000184371(CSF1),ENSG00000164400(CSF2),ENSG00000118260(CREB1),ENSG00000003400(CASP10),ENSG00000145675(PIK3R1),ENSG00000115966(ATF2),ENSG00000167207(NOD2),ENSG00000006062(MAP3K14),ENSG00000136244(IL6),
hsa04713	Circadian entrainment	11	96	2.21283	0.0113017	0.0733297	ENSG00000154229(PRKCA),ENSG00000102882(MAPK3),ENSG00000150995(ITPR1),ENSG00000182621(PLCB1),ENSG00000198929(NOS1AP),ENSG00000118260(CREB1),ENSG00000155511(GRIA1),ENSG00000132326(PER2),ENSG00000114353(GNAI2),ENSG00000100346(CACNA1I),ENSG00000072062(PRKACA),
hsa04750	Inflammatory mediator regulation of TRP channels	11	97	2.19002	0.0122108	0.0774276	ENSG00000154229(PRKCA),ENSG00000121879(PIK3CA),ENSG00000150995(ITPR1),ENSG00000182621(PLCB1),ENSG00000145675(PIK3R1),ENSG00000196083(IL1RAP),ENSG00000171132(PRKCE),ENSG00000116711(PLA2G4A),ENSG00000027075(PRKCH),ENSG00000124181(PLCG1),ENSG00000072062(PRKACA),
hsa00512	Mucin type O-glycan biosynthesis	5	31	3.11484	0.0126812	0.0786235	ENSG00000141429(GALNT1),ENSG00000144278(GALNT13),ENSG00000008513(ST3GAL1),ENSG00000164574(GALNT10),ENSG00000109586(GALNT7),
hsa04150	mTOR signaling pathway	15	150	1.9312	0.0141055	0.0855529	ENSG00000154229(PRKCA),ENSG00000177885(GRB2),ENSG00000102882(MAPK3),ENSG00000119487(MAPKAP1),ENSG00000121879(PIK3CA),ENSG00000143882(ATP6V1C2),ENSG00000151247(EIF4E),ENSG00000145604(SKP2),ENSG00000145675(PIK3R1),ENSG00000141564(RPTOR),ENSG00000114573(ATP6V1A),ENSG00000118515(SGK1),ENSG00000140443(IGF1R),ENSG00000198793(MTOR),ENSG00000052795(FNIP2),
hsa05231	Choline metabolism in cancer	11	99	2.14578	0.0142016	0.0843029	ENSG00000154229(PRKCA),ENSG00000177885(GRB2),ENSG00000102882(MAPK3),ENSG00000121879(PIK3CA),ENSG00000280873(DGKD),ENSG00000145675(PIK3R1),ENSG00000146648(EGFR),ENSG00000198793(MTOR),ENSG00000116711(PLA2G4A),ENSG00000124181(PLCG1),ENSG00000065357(DGKA),
hsa04725	Cholinergic synapse	12	112	2.06914	0.0147568	0.0857737	ENSG00000154229(PRKCA),ENSG00000102882(MAPK3),ENSG00000121879(PIK3CA),ENSG00000150995(ITPR1),ENSG00000141837(CACNA1A),ENSG00000182621(PLCB1),ENSG00000010810(FYN),ENSG00000118260(CREB1),ENSG00000145675(PIK3R1),ENSG00000184984(CHRM5),ENSG00000114353(GNAI2),ENSG00000072062(PRKACA),
hsa04210	Apoptosis	14	138	1.95919	0.0150749	0.0858347	ENSG00000102882(MAPK3),ENSG00000100453(GZMB),ENSG00000121879(PIK3CA),ENSG00000150995(ITPR1),ENSG00000136848(DAB2IP),ENSG00000162909(CAPN2),ENSG00000003400(CASP10),ENSG00000145675(PIK3R1),ENSG00000164733(CTSB),ENSG00000108387(SEPT4),ENSG00000141510(TP53),ENSG00000109861(CTSC),ENSG00000006062(MAP3K14),ENSG00000135116(HRK),
hsa05218	Melanoma	9	76	2.28695	0.0155399	0.0867124	ENSG00000102882(MAPK3),ENSG00000121879(PIK3CA),ENSG00000187098(MITF),ENSG00000145675(PIK3R1),ENSG00000140443(IGF1R),ENSG00000141510(TP53),ENSG00000146648(EGFR),ENSG00000070193(FGF10),ENSG00000114279(FGF12),
hsa05131	Shigellosis	8	65	2.37686	0.0164482	0.0899811	ENSG00000102882(MAPK3),ENSG00000106100(NOD1),ENSG00000072803(FBXW11),ENSG00000150760(DOCK1),ENSG00000134318(ROCK2),ENSG00000167207(NOD2),ENSG00000161638(ITGA5),ENSG00000131504(DIAPH1),
hsa04921	Oxytocin signaling pathway	15	153	1.89333	0.0167687	0.0899703	ENSG00000154229(PRKCA),ENSG00000102882(MAPK3),ENSG00000196465(MYL6B),ENSG00000150995(ITPR1),ENSG00000183049(CAMK1D),ENSG00000116741(RGS2),ENSG00000164867(NOS3),ENSG00000182621(PLCB1),ENSG00000101096(NFATC2),ENSG00000111725(PRKAB1),ENSG00000146648(EGFR),ENSG00000134318(ROCK2),ENSG00000116711(PLA2G4A),ENSG00000114353(GNAI2),ENSG00000072062(PRKACA),
hsa04020	Calcium signaling pathway	17	180	1.82391	0.0168025	0.0884511	ENSG00000154229(PRKCA),ENSG00000154678(PDE1C),ENSG00000183023(SLC8A1),ENSG00000109991(P2RX3),ENSG00000150995(ITPR1),ENSG00000164867(NOS3),ENSG00000141837(CACNA1A),ENSG00000182621(PLCB1),ENSG00000058668(ATP2B4),ENSG00000146648(EGFR),ENSG00000184984(CHRM5),ENSG00000167323(STIM1),ENSG00000124181(PLCG1),ENSG00000100346(CACNA1I),ENSG00000178568(ERBB4),ENSG00000109689(STIM2),ENSG00000072062(PRKACA),
hsa04724	Glutamatergic synapse	12	114	2.03284	0.0169021	0.0873276	ENSG00000154229(PRKCA),ENSG00000102882(MAPK3),ENSG00000150995(ITPR1),ENSG00000170579(DLGAP1),ENSG00000141837(CACNA1A),ENSG00000182621(PLCB1),ENSG00000162105(SHANK2),ENSG00000155511(GRIA1),ENSG00000116711(PLA2G4A),ENSG00000114353(GNAI2),ENSG00000106688(SLC1A1),ENSG00000072062(PRKACA),
hsa04380	Osteoclast differentiation	13	128	1.96138	0.0181658	0.0921502	ENSG00000177885(GRB2),ENSG00000102882(MAPK3),ENSG00000121879(PIK3CA),ENSG00000187098(MITF),ENSG00000010810(FYN),ENSG00000184371(CSF1),ENSG00000043462(LCP2),ENSG00000095585(BLNK),ENSG00000118260(CREB1),ENSG00000101096(NFATC2),ENSG00000145675(PIK3R1),ENSG00000092969(TGFB2),ENSG00000006062(MAP3K14),
hsa05032	Morphine addiction	10	91	2.1222	0.0196087	0.0976934	ENSG00000154229(PRKCA),ENSG00000171408(PDE7B),ENSG00000154678(PDE1C),ENSG00000141837(CACNA1A),ENSG00000184588(PDE4B),ENSG00000198873(GRK5),ENSG00000137486(ARRB1),ENSG00000113448(PDE4D),ENSG00000114353(GNAI2),ENSG00000072062(PRKACA),
hsa04062	Chemokine signaling pathway	17	184	1.78426	0.0205733	0.100701	ENSG00000177885(GRB2),ENSG00000102882(MAPK3),ENSG00000121879(PIK3CA),ENSG00000182621(PLCB1),ENSG00000148498(PARD3),ENSG00000089159(PXN),ENSG00000145675(PIK3R1),ENSG00000198873(GRK5),ENSG00000169398(PTK2),ENSG00000137486(ARRB1),ENSG00000160293(VAV2),ENSG00000141968(VAV1),ENSG00000134318(ROCK2),ENSG00000126353(CCR7),ENSG00000156234(CXCL13),ENSG00000114353(GNAI2),ENSG00000072062(PRKACA),
hsa05161	Hepatitis B	14	144	1.87756	0.0214444	0.103155	ENSG00000154229(PRKCA),ENSG00000177885(GRB2),ENSG00000102882(MAPK3),ENSG00000121879(PIK3CA),ENSG00000175305(CCNE2),ENSG00000118260(CREB1),ENSG00000003400(CASP10),ENSG00000101096(NFATC2),ENSG00000145675(PIK3R1),ENSG00000141510(TP53),ENSG00000092969(TGFB2),ENSG00000115966(ATF2),ENSG00000138378(STAT4),ENSG00000136244(IL6),
hsa04068	FoxO signaling pathway	13	131	1.91646	0.0217977	0.103077	ENSG00000177885(GRB2),ENSG00000102882(MAPK3),ENSG00000121879(PIK3CA),ENSG00000124253(PCK1),ENSG00000145604(SKP2),ENSG00000145675(PIK3R1),ENSG00000118515(SGK1),ENSG00000213923(CSNK1E),ENSG00000111725(PRKAB1),ENSG00000140443(IGF1R),ENSG00000146648(EGFR),ENSG00000092969(TGFB2),ENSG00000136244(IL6),
hsa04930	Type II diabetes mellitus	6	46	2.51896	0.0231732	0.107755	ENSG00000102882(MAPK3),ENSG00000121879(PIK3CA),ENSG00000141837(CACNA1A),ENSG00000145675(PIK3R1),ENSG00000171132(PRKCE),ENSG00000198793(MTOR),
hsa04144	Endocytosis	21	244	1.6621	0.0241457	0.110437	ENSG00000090565(RAB11FIP3),ENSG00000197959(DNM3),ENSG00000148498(PARD3),ENSG00000124198(ARFGEF2),ENSG00000284126(SMURF1),ENSG00000122705(CLTA),ENSG00000115935(WIPF1),ENSG00000156675(RAB11FIP1),ENSG00000198873(GRK5),ENSG00000137486(ARRB1),ENSG00000140443(IGF1R),ENSG00000146648(EGFR),ENSG00000108262(GIT1),ENSG00000182533(CAV3),ENSG00000144711(IQSEC1),ENSG00000136717(BIN1),ENSG00000136631(VPS45),ENS…
hsa04659	Th17 cell differentiation	11	107	1.98535	0.0248198	0.111689	ENSG00000102882(MAPK3),ENSG00000198821(CD247),ENSG00000101096(NFATC2),ENSG00000069667(RORA),ENSG00000196083(IL1RAP),ENSG00000160712(IL6R),ENSG00000131759(RARA),ENSG00000198793(MTOR),ENSG00000137265(IRF4),ENSG00000124181(PLCG1),ENSG00000136244(IL6),
hsa05213	Endometrial cancer	7	58	2.33076	0.0250045	0.110734	ENSG00000177885(GRB2),ENSG00000102882(MAPK3),ENSG00000121879(PIK3CA),ENSG00000044115(CTNNA1),ENSG00000145675(PIK3R1),ENSG00000141510(TP53),ENSG00000146648(EGFR),
hsa00600	Sphingolipid metabolism	6	47	2.46536	0.0257751	0.112363	ENSG00000177076(ACER2),ENSG00000100422(CERK),ENSG00000143753(DEGS1),ENSG00000163082(SGPP2),ENSG00000172292(CERS6),ENSG00000148154(UGCG),
hsa04340	Hedgehog signaling pathway	6	47	2.46536	0.0257751	0.112363	ENSG00000284126(SMURF1),ENSG00000072803(FBXW11),ENSG00000213923(CSNK1E),ENSG00000137486(ARRB1),ENSG00000107882(SUFU),ENSG00000072062(PRKACA),
hsa04270	Vascular smooth muscle contraction	12	121	1.91524	0.0263862	0.111542	ENSG00000154229(PRKCA),ENSG00000102882(MAPK3),ENSG00000196465(MYL6B),ENSG00000150995(ITPR1),ENSG00000182621(PLCB1),ENSG00000072952(MRVI1),ENSG00000171132(PRKCE),ENSG00000134318(ROCK2),ENSG00000146535(GNA12),ENSG00000116711(PLA2G4A),ENSG00000027075(PRKCH),ENSG00000072062(PRKACA),
hsa01522	Endocrine resistance	10	96	2.01167	0.0280164	0.116665	ENSG00000177885(GRB2),ENSG00000102882(MAPK3),ENSG00000121879(PIK3CA),ENSG00000145675(PIK3R1),ENSG00000169398(PTK2),ENSG00000140443(IGF1R),ENSG00000141510(TP53),ENSG00000146648(EGFR),ENSG00000198793(MTOR),ENSG00000072062(PRKACA),
hsa04330	Notch signaling pathway	6	48	2.414	0.02858	0.117262	ENSG00000175029(CTBP2),ENSG00000143801(PSEN2),ENSG00000196498(NCOR2),ENSG00000184384(MAML2),ENSG00000196782(MAML3),ENSG00000110042(DTX4),
hsa04966	Collecting duct acid secretion	4	27	2.86104	0.0290345	0.117401	ENSG00000143882(ATP6V1C2),ENSG00000114573(ATP6V1A),ENSG00000033627(ATP6V0A1),ENSG00000113504(SLC12A7),
hsa04350	TGF-beta signaling pathway	9	84	2.06914	0.0292748	0.116681	ENSG00000102882(MAPK3),ENSG00000137834(SMAD6),ENSG00000284126(SMURF1),ENSG00000115170(ACVR1),ENSG00000137713(PPP2R1B),ENSG00000283060(ID3),ENSG00000177426(TGIF1),ENSG00000092969(TGFB2),ENSG00000107779(BMPR1A),
hsa05215	Prostate cancer	10	97	1.99093	0.0299814	0.117814	ENSG00000177885(GRB2),ENSG00000102882(MAPK3),ENSG00000121879(PIK3CA),ENSG00000175305(CCNE2),ENSG00000118260(CREB1),ENSG00000145675(PIK3R1),ENSG00000140443(IGF1R),ENSG00000141510(TP53),ENSG00000146648(EGFR),ENSG00000198793(MTOR),
hsa05030	Cocaine addiction	6	49	2.36473	0.0315956	0.122433	ENSG00000149295(DRD2),ENSG00000118260(CREB1),ENSG00000160360(GPSM1),ENSG00000115966(ATF2),ENSG00000114353(GNAI2),ENSG00000072062(PRKACA),
hsa04918	Thyroid hormone synthesis	8	74	2.08778	0.0351196	0.134224	ENSG00000154229(PRKCA),ENSG00000150995(ITPR1),ENSG00000182621(PLCB1),ENSG00000163399(ATP1A1),ENSG00000118260(CREB1),ENSG00000115966(ATF2),ENSG00000104687(GSR),ENSG00000072062(PRKACA),
hsa04213	Longevity regulating pathway - multiple species	7	62	2.18039	0.0356489	0.134406	ENSG00000121879(PIK3CA),ENSG00000145675(PIK3R1),ENSG00000141564(RPTOR),ENSG00000111725(PRKAB1),ENSG00000140443(IGF1R),ENSG00000198793(MTOR),ENSG00000072062(PRKACA),
hsa04540	Gap junction	9	88	1.97509	0.0388266	0.144435	ENSG00000154229(PRKCA),ENSG00000177885(GRB2),ENSG00000102882(MAPK3),ENSG00000150995(ITPR1),ENSG00000182621(PLCB1),ENSG00000149295(DRD2),ENSG00000146648(EGFR),ENSG00000114353(GNAI2),ENSG00000072062(PRKACA),
hsa04530	Tight junction	15	170	1.704	0.0402162	0.147636	ENSG00000196465(MYL6B),ENSG00000156232(WHAMM),ENSG00000148498(PARD3),ENSG00000109756(RAPGEF2),ENSG00000137713(PPP2R1B),ENSG00000106404(CLDN15),ENSG00000171132(PRKCE),ENSG00000111725(PRKAB1),ENSG00000150672(DLG2),ENSG00000134318(ROCK2),ENSG00000100345(MYH9),ENSG00000119139(TJP2),ENSG00000013297(CLDN11),ENSG00000158769(F11R),ENSG00000072062(PRKACA),
hsa04924	Renin secretion	7	64	2.11225	0.0420374	0.152317	ENSG00000154678(PDE1C),ENSG00000150995(ITPR1),ENSG00000182621(PLCB1),ENSG00000118260(CREB1),ENSG00000164733(CTSB),ENSG00000114353(GNAI2),ENSG00000072062(PRKACA),
hsa05165	Human papillomavirus infection	25	319	1.51348	0.0430025	0.153817	ENSG00000177885(GRB2),ENSG00000102882(MAPK3),ENSG00000121879(PIK3CA),ENSG00000048052(HDAC9),ENSG00000148498(PARD3),ENSG00000089159(PXN),ENSG00000116147(TNR),ENSG00000175305(CCNE2),ENSG00000118260(CREB1),ENSG00000137713(PPP2R1B),ENSG00000068024(HDAC4),ENSG00000145675(PIK3R1),ENSG00000061273(HDAC7),ENSG00000169398(PTK2),ENSG00000033627(ATP6V0A1),ENSG00000141510(TP53),ENSG00000150672(DLG2),ENSG00000…
hsa00532	Glycosaminoglycan biosynthesis - chondroitin sulfate / dermatan sulfate	3	20	2.8968	0.0432231	0.152649	ENSG00000136213(CHST12),ENSG00000147408(CSGALNACT1),ENSG00000122863(CHST3),
hsa05203	Viral carcinogenesis	17	201	1.63335	0.044611	0.155581	ENSG00000177885(GRB2),ENSG00000102882(MAPK3),ENSG00000121879(PIK3CA),ENSG00000048052(HDAC9),ENSG00000089159(PXN),ENSG00000175305(CCNE2),ENSG00000118260(CREB1),ENSG00000068024(HDAC4),ENSG00000145604(SKP2),ENSG00000145675(PIK3R1),ENSG00000061273(HDAC7),ENSG00000141510(TP53),ENSG00000197238(HIST1H4J),ENSG00000115966(ATF2),ENSG00000002822(MAD1L1),ENSG00000148180(GSN),ENSG00000072062(PRKACA),
hsa05220	Chronic myeloid leukemia	8	78	1.98072	0.0470918	0.162205	ENSG00000177885(GRB2),ENSG00000102882(MAPK3),ENSG00000121879(PIK3CA),ENSG00000085276(MECOM),ENSG00000175029(CTBP2),ENSG00000145675(PIK3R1),ENSG00000141510(TP53),ENSG00000092969(TGFB2),
hsa00410	beta-Alanine metabolism	4	31	2.49187	0.0489913	0.16669	ENSG00000119711(ALDH6A1),ENSG00000131480(AOC2),ENSG00000198130(HIBCH),ENSG00000133313(CNDP2),
hsa01523	Antifolate resistance	4	31	2.49187	0.0489913	0.16669	ENSG00000138363(ATIC),ENSG00000118777(ABCG2),ENSG00000108846(ABCC3),ENSG00000136244(IL6),
hsa05200	Pathways in cancer	38	531	1.38203	0.0548279	0.182107	ENSG00000154229(PRKCA),ENSG00000177885(GRB2),ENSG00000102882(MAPK3),ENSG00000116016(EPAS1),ENSG00000121879(PIK3CA),ENSG00000187098(MITF),ENSG00000109906(ZBTB16),ENSG00000085276(MECOM),ENSG00000108091(CCDC6),ENSG00000182621(PLCB1),ENSG00000152689(RASGRP3),ENSG00000184470(TXNRD2),ENSG00000175029(CTBP2),ENSG00000175305(CCNE2),ENSG00000145604(SKP2),ENSG00000044115(CTNNA1),ENSG00000145675(PIK3R1),ENSG…
hsa00640	Propanoate metabolism	4	32	2.414	0.0550739	0.180772	ENSG00000119711(ALDH6A1),ENSG00000154930(ACSS1),ENSG00000198130(HIBCH),ENSG00000175198(PCCA),
hsa04931	Insulin resistance	10	107	1.80486	0.0556928	0.180678	ENSG00000121879(PIK3CA),ENSG00000164867(NOS3),ENSG00000118260(CREB1),ENSG00000281178(MLXIP),ENSG00000124253(PCK1),ENSG00000145675(PIK3R1),ENSG00000171132(PRKCE),ENSG00000111725(PRKAB1),ENSG00000198793(MTOR),ENSG00000136244(IL6),
hsa04962	Vasopressin-regulated water reabsorption	5	44	2.19455	0.0591645	0.189735	ENSG00000111348(ARHGDIB),ENSG00000118260(CREB1),ENSG00000132912(DCTN4),ENSG00000165272(AQP3),ENSG00000072062(PRKACA),
hsa05206	MicroRNAs in cancer	23	299	1.48554	0.0602628	0.191061	ENSG00000154229(PRKCA),ENSG00000177885(GRB2),ENSG00000284190(MIR21),ENSG00000121879(PIK3CA),ENSG00000128710(HOXD10),ENSG00000169554(ZEB2),ENSG00000276365(MIR145),ENSG00000116147(TNR),ENSG00000175305(CCNE2),ENSG00000207744(MIR10B),ENSG00000199090(MIR326),ENSG00000068024(HDAC4),ENSG00000141564(RPTOR),ENSG00000171132(PRKCE),ENSG00000199075(MIR26A1),ENSG00000141510(TP53),ENSG00000146648(EGFR),ENSG000…
hsa05211	Renal cell carcinoma	7	69	1.95919	0.0614575	0.192659	ENSG00000177885(GRB2),ENSG00000102882(MAPK3),ENSG00000116016(EPAS1),ENSG00000121879(PIK3CA),ENSG00000145675(PIK3R1),ENSG00000092969(TGFB2),ENSG00000109458(GAB1),
hsa05226	Gastric cancer	13	151	1.66262	0.0622152	0.192867	ENSG00000177885(GRB2),ENSG00000102882(MAPK3),ENSG00000121879(PIK3CA),ENSG00000175305(CCNE2),ENSG00000044115(CTNNA1),ENSG00000145675(PIK3R1),ENSG00000141510(TP53),ENSG00000146648(EGFR),ENSG00000092969(TGFB2),ENSG00000198793(MTOR),ENSG00000109458(GAB1),ENSG00000070193(FGF10),ENSG00000114279(FGF12),
hsa04024	cAMP signaling pathway	16	197	1.56849	0.0685639	0.210213	ENSG00000102882(MAPK3),ENSG00000121879(PIK3CA),ENSG00000163399(ATP1A1),ENSG00000149295(DRD2),ENSG00000058668(ATP2B4),ENSG00000118260(CREB1),ENSG00000184588(PDE4B),ENSG00000155511(GRIA1),ENSG00000145675(PIK3R1),ENSG00000160293(VAV2),ENSG00000141968(VAV1),ENSG00000134318(ROCK2),ENSG00000113448(PDE4D),ENSG00000114353(GNAI2),ENSG00000120318(ARAP3),ENSG00000072062(PRKACA),
hsa04130	SNARE interactions in vesicular transport	4	34	2.272	0.0686213	0.208102	ENSG00000170310(STX8),ENSG00000092531(SNAP23),ENSG00000108433(GOSR2),ENSG00000135823(STX6),
hsa05418	Fluid shear stress and atherosclerosis	12	139	1.66722	0.0691364	0.207409	ENSG00000121879(PIK3CA),ENSG00000164867(NOS3),ENSG00000115884(SDC1),ENSG00000115170(ACVR1),ENSG00000145675(PIK3R1),ENSG00000169398(PTK2),ENSG00000141510(TP53),ENSG00000182533(CAV3),ENSG00000138448(ITGAV),ENSG00000128052(KDR),ENSG00000169439(SDC2),ENSG00000107779(BMPR1A),
hsa04520	Adherens junction	7	72	1.87756	0.0756582	0.22456	ENSG00000102882(MAPK3),ENSG00000148498(PARD3),ENSG00000010810(FYN),ENSG00000149177(PTPRJ),ENSG00000044115(CTNNA1),ENSG00000140443(IGF1R),ENSG00000146648(EGFR),
hsa05020	Prion diseases	4	35	2.20709	0.0761008	0.223496	ENSG00000102882(MAPK3),ENSG00000010810(FYN),ENSG00000136244(IL6),ENSG00000072062(PRKACA),
hsa04070	Phosphatidylinositol signaling system	9	99	1.75564	0.0765177	0.222379	ENSG00000154229(PRKCA),ENSG00000121879(PIK3CA),ENSG00000280873(DGKD),ENSG00000150995(ITPR1),ENSG00000182621(PLCB1),ENSG00000145675(PIK3R1),ENSG00000133056(PIK3C2B),ENSG00000124181(PLCG1),ENSG00000065357(DGKA),
hsa05202	Transcriptional misregulation in cancer	15	185	1.56584	0.0765616	0.220213	ENSG00000130382(MLLT1),ENSG00000100453(GZMB),ENSG00000187098(MITF),ENSG00000109906(ZBTB16),ENSG00000171988(JMJD1C),ENSG00000185630(PBX1),ENSG00000184937(WT1),ENSG00000164400(CSF2),ENSG00000172493(AFF1),ENSG00000132326(PER2),ENSG00000169398(PTK2),ENSG00000140443(IGF1R),ENSG00000141510(TP53),ENSG00000131759(RARA),ENSG00000136244(IL6),
hsa04140	Autophagy - animal	11	128	1.65962	0.0806438	0.229588	ENSG00000102882(MAPK3),ENSG00000110497(AMBRA1),ENSG00000121879(PIK3CA),ENSG00000150995(ITPR1),ENSG00000145675(PIK3R1),ENSG00000141564(RPTOR),ENSG00000164733(CTSB),ENSG00000140443(IGF1R),ENSG00000198793(MTOR),ENSG00000198382(UVRAG),ENSG00000072062(PRKACA),
hsa00563	Glycosylphosphatidylinositol (GPI)-anchor biosynthesis	3	25	2.31744	0.0863728	0.243414	ENSG00000197563(PIGN),ENSG00000197121(PGAP1),ENSG00000124155(PIGT),
hsa05142	Chagas disease (American trypanosomiasis)	9	102	1.704	0.0900827	0.251331	ENSG00000102882(MAPK3),ENSG00000121879(PIK3CA),ENSG00000198821(CD247),ENSG00000182621(PLCB1),ENSG00000137713(PPP2R1B),ENSG00000145675(PIK3R1),ENSG00000092969(TGFB2),ENSG00000114353(GNAI2),ENSG00000136244(IL6),
hsa04971	Gastric acid secretion	7	75	1.80245	0.091897	0.253854	ENSG00000154229(PRKCA),ENSG00000150995(ITPR1),ENSG00000182621(PLCB1),ENSG00000163399(ATP1A1),ENSG00000147606(SLC26A7),ENSG00000114353(GNAI2),ENSG00000072062(PRKACA),
hsa05212	Pancreatic cancer	7	75	1.80245	0.091897	0.253854	ENSG00000102882(MAPK3),ENSG00000121879(PIK3CA),ENSG00000145675(PIK3R1),ENSG00000141510(TP53),ENSG00000146648(EGFR),ENSG00000092969(TGFB2),ENSG00000198793(MTOR),
hsa04218	Cellular senescence	13	160	1.5691	0.092019	0.249255	ENSG00000102882(MAPK3),ENSG00000121879(PIK3CA),ENSG00000150995(ITPR1),ENSG00000056972(TRAF3IP2),ENSG00000162909(CAPN2),ENSG00000175305(CCNE2),ENSG00000101096(NFATC2),ENSG00000072803(FBXW11),ENSG00000145675(PIK3R1),ENSG00000141510(TP53),ENSG00000092969(TGFB2),ENSG00000198793(MTOR),ENSG00000136244(IL6),
hsa04728	Dopaminergic synapse	11	131	1.62162	0.0928021	0.248959	ENSG00000154229(PRKCA),ENSG00000150995(ITPR1),ENSG00000141837(CACNA1A),ENSG00000182621(PLCB1),ENSG00000149295(DRD2),ENSG00000118260(CREB1),ENSG00000137713(PPP2R1B),ENSG00000155511(GRIA1),ENSG00000115966(ATF2),ENSG00000114353(GNAI2),ENSG00000072062(PRKACA),
hsa05323	Rheumatoid arthritis	8	89	1.73591	0.0943417	0.250679	ENSG00000143882(ATP6V1C2),ENSG00000120156(TEK),ENSG00000184371(CSF1),ENSG00000164400(CSF2),ENSG00000114573(ATP6V1A),ENSG00000033627(ATP6V0A1),ENSG00000092969(TGFB2),ENSG00000136244(IL6),
hsa04974	Protein digestion and absorption	8	90	1.71662	0.099782	0.262634	ENSG00000049540(ELN),ENSG00000183023(SLC8A1),ENSG00000137509(PRCP),ENSG00000163399(ATP1A1),ENSG00000204262(COL5A2),ENSG00000197635(DPP4),ENSG00000134871(COL4A2),ENSG00000106688(SLC1A1),
hsa04722	Neurotrophin signaling pathway	10	119	1.62286	0.103763	0.27056	ENSG00000177885(GRB2),ENSG00000102882(MAPK3),ENSG00000121879(PIK3CA),ENSG00000111348(ARHGDIB),ENSG00000148053(NTRK2),ENSG00000145675(PIK3R1),ENSG00000143801(PSEN2),ENSG00000141510(TP53),ENSG00000109458(GAB1),ENSG00000124181(PLCG1),
hsa04912	GnRH signaling pathway	8	92	1.6793	0.111269	0.287445	ENSG00000154229(PRKCA),ENSG00000177885(GRB2),ENSG00000102882(MAPK3),ENSG00000150995(ITPR1),ENSG00000182621(PLCB1),ENSG00000146648(EGFR),ENSG00000116711(PLA2G4A),ENSG00000072062(PRKACA),
hsa05230	Central carbon metabolism in cancer	6	65	1.78265	0.113775	0.291222	ENSG00000102882(MAPK3),ENSG00000121879(PIK3CA),ENSG00000145675(PIK3R1),ENSG00000141510(TP53),ENSG00000146648(EGFR),ENSG00000198793(MTOR),
hsa04152	AMPK signaling pathway	10	121	1.59603	0.113845	0.288753	ENSG00000121879(PIK3CA),ENSG00000118260(CREB1),ENSG00000137713(PPP2R1B),ENSG00000124253(PCK1),ENSG00000065882(TBC1D1),ENSG00000145675(PIK3R1),ENSG00000141564(RPTOR),ENSG00000111725(PRKAB1),ENSG00000140443(IGF1R),ENSG00000198793(MTOR),
hsa05222	Small cell lung cancer	8	93	1.66125	0.117319	0.294883	ENSG00000121879(PIK3CA),ENSG00000175305(CCNE2),ENSG00000145604(SKP2),ENSG00000145675(PIK3R1),ENSG00000169398(PTK2),ENSG00000141510(TP53),ENSG00000138448(ITGAV),ENSG00000134871(COL4A2),
hsa04371	Apelin signaling pathway	11	137	1.5506	0.120751	0.300799	ENSG00000102882(MAPK3),ENSG00000183023(SLC8A1),ENSG00000150995(ITPR1),ENSG00000164867(NOS3),ENSG00000182621(PLCB1),ENSG00000068024(HDAC4),ENSG00000171132(PRKCE),ENSG00000111725(PRKAB1),ENSG00000198793(MTOR),ENSG00000114353(GNAI2),ENSG00000072062(PRKACA),
hsa05225	Hepatocellular carcinoma	13	167	1.50333	0.121186	0.299211	ENSG00000154229(PRKCA),ENSG00000177885(GRB2),ENSG00000102882(MAPK3),ENSG00000121879(PIK3CA),ENSG00000184470(TXNRD2),ENSG00000145675(PIK3R1),ENSG00000140443(IGF1R),ENSG00000141510(TP53),ENSG00000146648(EGFR),ENSG00000092969(TGFB2),ENSG00000198793(MTOR),ENSG00000109458(GAB1),ENSG00000124181(PLCG1),
hsa04910	Insulin signaling pathway	11	138	1.53936	0.125895	0.308111	ENSG00000177885(GRB2),ENSG00000102882(MAPK3),ENSG00000121879(PIK3CA),ENSG00000188191(PRKAR1B),ENSG00000151247(EIF4E),ENSG00000124253(PCK1),ENSG00000145675(PIK3R1),ENSG00000141564(RPTOR),ENSG00000111725(PRKAB1),ENSG00000198793(MTOR),ENSG00000072062(PRKACA),
hsa04720	Long-term potentiation	6	67	1.72943	0.129064	0.313122	ENSG00000154229(PRKCA),ENSG00000102882(MAPK3),ENSG00000150995(ITPR1),ENSG00000182621(PLCB1),ENSG00000155511(GRIA1),ENSG00000072062(PRKACA),
hsa04914	Progesterone-mediated oocyte maturation	8	97	1.59274	0.143594	0.345367	ENSG00000102882(MAPK3),ENSG00000121879(PIK3CA),ENSG00000072786(STK10),ENSG00000145675(PIK3R1),ENSG00000140443(IGF1R),ENSG00000002822(MAD1L1),ENSG00000114353(GNAI2),ENSG00000072062(PRKACA),
hsa04726	Serotonergic synapse	9	113	1.53812	0.15325	0.365443	ENSG00000154229(PRKCA),ENSG00000102882(MAPK3),ENSG00000150995(ITPR1),ENSG00000141837(CACNA1A),ENSG00000182621(PLCB1),ENSG00000149305(HTR3B),ENSG00000116711(PLA2G4A),ENSG00000114353(GNAI2),ENSG00000072062(PRKACA),
hsa04310	Wnt signaling pathway	11	143	1.48554	0.153751	0.363529	ENSG00000154229(PRKCA),ENSG00000182621(PLCB1),ENSG00000177565(TBL1XR1),ENSG00000175029(CTBP2),ENSG00000101096(NFATC2),ENSG00000072803(FBXW11),ENSG00000213923(CSNK1E),ENSG00000141510(TP53),ENSG00000134318(ROCK2),ENSG00000145506(NKD2),ENSG00000072062(PRKACA),
hsa04917	Prolactin signaling pathway	6	70	1.65531	0.15421	0.361551	ENSG00000177885(GRB2),ENSG00000102882(MAPK3),ENSG00000121879(PIK3CA),ENSG00000145675(PIK3R1),ENSG00000170677(SOCS6),ENSG00000113494(PRLR),
hsa04261	Adrenergic signaling in cardiomyocytes	11	144	1.47522	0.159754	0.371427	ENSG00000154229(PRKCA),ENSG00000102882(MAPK3),ENSG00000183023(SLC8A1),ENSG00000182621(PLCB1),ENSG00000163399(ATP1A1),ENSG00000058668(ATP2B4),ENSG00000118260(CREB1),ENSG00000137713(PPP2R1B),ENSG00000115966(ATF2),ENSG00000114353(GNAI2),ENSG00000072062(PRKACA),
hsa04514	Cell adhesion molecules (CAMs)	11	145	1.46505	0.165902	0.382533	ENSG00000110076(NRXN2),ENSG00000115884(SDC1),ENSG00000081237(PTPRC),ENSG00000106404(CLDN15),ENSG00000174059(CD34),ENSG00000108622(ICAM2),ENSG00000182985(CADM1),ENSG00000138448(ITGAV),ENSG00000169439(SDC2),ENSG00000013297(CLDN11),ENSG00000158769(F11R),
hsa04630	Jak-STAT signaling pathway	12	162	1.43052	0.175893	0.402248	ENSG00000177885(GRB2),ENSG00000121879(PIK3CA),ENSG00000164400(CSF2),ENSG00000145675(PIK3R1),ENSG00000164485(IL22RA2),ENSG00000160712(IL6R),ENSG00000146648(EGFR),ENSG00000170677(SOCS6),ENSG00000113494(PRLR),ENSG00000198793(MTOR),ENSG00000138378(STAT4),ENSG00000136244(IL6),
hsa05143	African trypanosomiasis	3	34	1.704	0.207289	0.470193	ENSG00000154229(PRKCA),ENSG00000182621(PLCB1),ENSG00000136244(IL6),
hsa04658	Th1 and Th2 cell differentiation	7	92	1.46939	0.224859	0.505932	ENSG00000102882(MAPK3),ENSG00000198821(CD247),ENSG00000101096(NFATC2),ENSG00000184384(MAML2),ENSG00000196782(MAML3),ENSG00000138378(STAT4),ENSG00000124181(PLCG1),
hsa04390	Hippo signaling pathway	11	154	1.37943	0.227759	0.508359	ENSG00000187079(TEAD1),ENSG00000148498(PARD3),ENSG00000150457(LATS2),ENSG00000137713(PPP2R1B),ENSG00000044115(CTNNA1),ENSG00000072803(FBXW11),ENSG00000213923(CSNK1E),ENSG00000150672(DLG2),ENSG00000092969(TGFB2),ENSG00000137693(YAP1),ENSG00000107779(BMPR1A),
hsa05144	Malaria	4	49	1.57649	0.230912	0.511305	ENSG00000115884(SDC1),ENSG00000092969(TGFB2),ENSG00000169439(SDC2),ENSG00000136244(IL6),
hsa04550	Signaling pathways regulating pluripotency of stem cells	10	139	1.38935	0.233336	0.512605	ENSG00000177885(GRB2),ENSG00000102882(MAPK3),ENSG00000121879(PIK3CA),ENSG00000008083(JARID2),ENSG00000115170(ACVR1),ENSG00000145675(PIK3R1),ENSG00000283060(ID3),ENSG00000140443(IGF1R),ENSG00000119715(ESRRB),ENSG00000107779(BMPR1A),
hsa04964	Proximal tubule bicarbonate reclamation	2	23	1.6793	0.239043	0.521038	ENSG00000163399(ATP1A1),ENSG00000124253(PCK1),
hsa01040	Biosynthesis of unsaturated fatty acids	2	23	1.6793	0.239043	0.521038	ENSG00000115425(PECR),ENSG00000099797(TECR),
hsa04614	Renin-angiotensin system	2	23	1.6793	0.239043	0.521038	ENSG00000113441(LNPEP),ENSG00000137509(PRCP),
hsa00515	Mannose type O-glycan biosynthesis	2	23	1.6793	0.239043	0.521038	ENSG00000167889(MGAT5B),ENSG00000282880(B3GALNT2),
hsa04913	Ovarian steroidogenesis	4	50	1.54496	0.245374	0.518632	ENSG00000140443(IGF1R),ENSG00000138061(CYP1B1),ENSG00000116711(PLA2G4A),ENSG00000072062(PRKACA),
hsa05321	Inflammatory bowel disease (IBD)	5	65	1.48554	0.254383	0.533631	ENSG00000069667(RORA),ENSG00000092969(TGFB2),ENSG00000167207(NOD2),ENSG00000138378(STAT4),ENSG00000136244(IL6),
hsa05216	Thyroid cancer	3	37	1.56584	0.258775	0.538794	ENSG00000102882(MAPK3),ENSG00000108091(CCDC6),ENSG00000141510(TP53),
hsa04978	Mineral absorption	4	51	1.51467	0.260244	0.537837	ENSG00000183023(SLC8A1),ENSG00000163399(ATP1A1),ENSG00000111424(VDR),ENSG00000225697(SLC26A6),
hsa05016	Huntington's disease	13	192	1.30758	0.272213	0.558437	ENSG00000150995(ITPR1),ENSG00000182621(PLCB1),ENSG00000122705(CLTA),ENSG00000124721(DNAH8),ENSG00000118260(CREB1),ENSG00000197386(HTT),ENSG00000132912(DCTN4),ENSG00000141510(TP53),ENSG00000158864(NDUFS2),ENSG00000127946(HIP1),ENSG00000115423(DNAH6),ENSG00000161203(AP2M1),ENSG00000141367(CLTC),
hsa04512	ECM-receptor interaction	6	82	1.41307	0.280645	0.571532	ENSG00000115884(SDC1),ENSG00000116147(TNR),ENSG00000161638(ITGA5),ENSG00000138448(ITGAV),ENSG00000122012(SV2C),ENSG00000134871(COL4A2),
hsa05410	Hypertrophic cardiomyopathy (HCM)	6	83	1.39605	0.292938	0.592245	ENSG00000183023(SLC8A1),ENSG00000111725(PRKAB1),ENSG00000092969(TGFB2),ENSG00000161638(ITGA5),ENSG00000138448(ITGAV),ENSG00000136244(IL6),
hsa04115	p53 signaling pathway	5	68	1.42	0.294726	0.591572	ENSG00000175793(SFN),ENSG00000085117(CD82),ENSG00000175305(CCNE2),ENSG00000141510(TP53),ENSG00000080546(SESN1),
hsa05031	Amphetamine addiction	5	68	1.42	0.294726	0.591572	ENSG00000154229(PRKCA),ENSG00000118260(CREB1),ENSG00000155511(GRIA1),ENSG00000115966(ATF2),ENSG00000072062(PRKACA),
hsa00620	Pyruvate metabolism	3	39	1.48554	0.295733	0.585174	ENSG00000151376(ME3),ENSG00000124253(PCK1),ENSG00000154930(ACSS1),
hsa05160	Hepatitis C	9	131	1.32678	0.303655	0.596617	ENSG00000177885(GRB2),ENSG00000102882(MAPK3),ENSG00000121879(PIK3CA),ENSG00000137713(PPP2R1B),ENSG00000106404(CLDN15),ENSG00000145675(PIK3R1),ENSG00000141510(TP53),ENSG00000146648(EGFR),ENSG00000013297(CLDN11),
hsa05034	Alcoholism	12	180	1.28747	0.306837	0.598653	ENSG00000177885(GRB2),ENSG00000102882(MAPK3),ENSG00000048052(HDAC9),ENSG00000149295(DRD2),ENSG00000118260(CREB1),ENSG00000148053(NTRK2),ENSG00000068024(HDAC4),ENSG00000061273(HDAC7),ENSG00000197238(HIST1H4J),ENSG00000115966(ATF2),ENSG00000114353(GNAI2),ENSG00000072062(PRKACA),
hsa04923	Regulation of lipolysis in adipocytes	4	54	1.43052	0.307167	0.595136	ENSG00000121879(PIK3CA),ENSG00000145675(PIK3R1),ENSG00000114353(GNAI2),ENSG00000072062(PRKACA),
hsa04911	Insulin secretion	6	85	1.3632	0.318265	0.612386	ENSG00000154229(PRKCA),ENSG00000182621(PLCB1),ENSG00000163399(ATP1A1),ENSG00000118260(CREB1),ENSG00000115966(ATF2),ENSG00000072062(PRKACA),
hsa04916	Melanogenesis	7	101	1.33846	0.322869	0.61699	ENSG00000154229(PRKCA),ENSG00000102882(MAPK3),ENSG00000187098(MITF),ENSG00000182621(PLCB1),ENSG00000118260(CREB1),ENSG00000114353(GNAI2),ENSG00000072062(PRKACA),
hsa05132	Salmonella infection	6	86	1.34735	0.331286	0.628767	ENSG00000102882(MAPK3),ENSG00000136068(FLNB),ENSG00000164400(CSF2),ENSG00000134318(ROCK2),ENSG00000100345(MYH9),ENSG00000136244(IL6),
hsa05219	Bladder cancer	3	41	1.41307	0.334566	0.630701	ENSG00000102882(MAPK3),ENSG00000141510(TP53),ENSG00000146648(EGFR),
hsa04976	Bile secretion	5	71	1.36	0.337727	0.632389	ENSG00000163399(ATP1A1),ENSG00000118777(ABCG2),ENSG00000108846(ABCC3),ENSG00000080293(SCTR),ENSG00000072062(PRKACA),
hsa05224	Breast cancer	10	151	1.27894	0.341302	0.634821	ENSG00000177885(GRB2),ENSG00000102882(MAPK3),ENSG00000121879(PIK3CA),ENSG00000145675(PIK3R1),ENSG00000140443(IGF1R),ENSG00000141510(TP53),ENSG00000146648(EGFR),ENSG00000198793(MTOR),ENSG00000070193(FGF10),ENSG00000114279(FGF12),
hsa04922	Glucagon signaling pathway	7	103	1.31247	0.346974	0.641097	ENSG00000150995(ITPR1),ENSG00000182621(PLCB1),ENSG00000118260(CREB1),ENSG00000124253(PCK1),ENSG00000111725(PRKAB1),ENSG00000115966(ATF2),ENSG00000072062(PRKACA),
hsa05210	Colorectal cancer	5	72	1.34111	0.35261	0.647225	ENSG00000102882(MAPK3),ENSG00000121879(PIK3CA),ENSG00000145675(PIK3R1),ENSG00000141510(TP53),ENSG00000092969(TGFB2),
hsa05167	Kaposi's sarcoma-associated herpesvirus infection	12	186	1.24594	0.359387	0.655353	ENSG00000102882(MAPK3),ENSG00000121879(PIK3CA),ENSG00000150995(ITPR1),ENSG00000164400(CSF2),ENSG00000091879(ANGPT2),ENSG00000118260(CREB1),ENSG00000101096(NFATC2),ENSG00000145675(PIK3R1),ENSG00000141510(TP53),ENSG00000198793(MTOR),ENSG00000124181(PLCG1),ENSG00000136244(IL6),
hsa00650	Butanoate metabolism	2	28	1.37943	0.359788	0.651823	ENSG00000005187(ACSM3),ENSG00000112294(ALDH5A1),
hsa04744	Phototransduction	2	28	1.37943	0.359788	0.651823	ENSG00000281857(SAG),ENSG00000132915(PDE6A),
hsa00562	Inositol phosphate metabolism	5	73	1.32274	0.367752	0.65771	ENSG00000121879(PIK3CA),ENSG00000182621(PLCB1),ENSG00000119711(ALDH6A1),ENSG00000133056(PIK3C2B),ENSG00000124181(PLCG1),
hsa01524	Platinum drug resistance	5	73	1.32274	0.367752	0.65771	ENSG00000102882(MAPK3),ENSG00000121879(PIK3CA),ENSG00000170734(POLH),ENSG00000145675(PIK3R1),ENSG00000141510(TP53),
hsa04970	Salivary secretion	6	90	1.28747	0.385601	0.680902	ENSG00000154229(PRKCA),ENSG00000150995(ITPR1),ENSG00000182621(PLCB1),ENSG00000163399(ATP1A1),ENSG00000058668(ATP2B4),ENSG00000072062(PRKACA),
hsa04142	Lysosome	8	123	1.25607	0.393273	0.690083	ENSG00000152056(AP1S3),ENSG00000122705(CLTA),ENSG00000164733(CTSB),ENSG00000033627(ATP6V0A1),ENSG00000109861(CTSC),ENSG00000141458(NPC1),ENSG00000197081(IGF2R),ENSG00000141367(CLTC),
hsa04973	Carbohydrate digestion and absorption	3	44	1.31673	0.395873	0.690304	ENSG00000121879(PIK3CA),ENSG00000163399(ATP1A1),ENSG00000145675(PIK3R1),
hsa05133	Pertussis	5	76	1.27053	0.414625	0.718511	ENSG00000102882(MAPK3),ENSG00000106100(NOD1),ENSG00000161638(ITGA5),ENSG00000114353(GNAI2),ENSG00000136244(IL6),
hsa02010	ABC transporters	3	45	1.28747	0.417017	0.718196	ENSG00000160179(ABCG1),ENSG00000118777(ABCG2),ENSG00000108846(ABCC3),
hsa05152	Tuberculosis	11	178	1.19344	0.446413	0.764106	ENSG00000102882(MAPK3),ENSG00000111424(VDR),ENSG00000118260(CREB1),ENSG00000003400(CASP10),ENSG00000102879(CORO1A),ENSG00000172175(MALT1),ENSG00000033627(ATP6V0A1),ENSG00000092969(TGFB2),ENSG00000167207(NOD2),ENSG00000141068(KSR1),ENSG00000136244(IL6),
hsa04136	Autophagy - other	2	32	1.207	0.465647	0.792168	ENSG00000141564(RPTOR),ENSG00000198793(MTOR),
hsa04640	Hematopoietic cell lineage	6	96	1.207	0.472976	0.799759	ENSG00000184371(CSF1),ENSG00000164400(CSF2),ENSG00000174059(CD34),ENSG00000160712(IL6R),ENSG00000161638(ITGA5),ENSG00000136244(IL6),
hsa04972	Pancreatic secretion	6	96	1.207	0.472976	0.799759	ENSG00000154229(PRKCA),ENSG00000150995(ITPR1),ENSG00000182621(PLCB1),ENSG00000163399(ATP1A1),ENSG00000058668(ATP2B4),ENSG00000080293(SCTR),
hsa00280	Valine, leucine and isoleucine degradation	3	48	1.207	0.482198	0.805589	ENSG00000119711(ALDH6A1),ENSG00000198130(HIBCH),ENSG00000175198(PCCA),
hsa01212	Fatty acid metabolism	3	48	1.207	0.482198	0.805589	ENSG00000115425(PECR),ENSG00000151726(ACSL1),ENSG00000099797(TECR),
hsa00564	Glycerophospholipid metabolism	6	97	1.19456	0.488129	0.805846	ENSG00000280873(DGKD),ENSG00000241878(PISD),ENSG00000123684(LPGAT1),ENSG00000130653(PNPLA7),ENSG00000116711(PLA2G4A),ENSG00000065357(DGKA),
hsa04723	Retrograde endocannabinoid signaling	9	148	1.17438	0.49319	0.809412	ENSG00000154229(PRKCA),ENSG00000102882(MAPK3),ENSG00000150995(ITPR1),ENSG00000141837(CACNA1A),ENSG00000182621(PLCB1),ENSG00000155511(GRIA1),ENSG00000158864(NDUFS2),ENSG00000114353(GNAI2),ENSG00000072062(PRKACA),
hsa04137	Mitophagy - animal	4	65	1.18843	0.503305	0.821182	ENSG00000110497(AMBRA1),ENSG00000187098(MITF),ENSG00000141510(TP53),ENSG00000214253(FIS1),
hsa05162	Measles	8	133	1.16162	0.519832	0.843216	ENSG00000121879(PIK3CA),ENSG00000010810(FYN),ENSG00000175305(CCNE2),ENSG00000147677(EIF3H),ENSG00000117335(CD46),ENSG00000145675(PIK3R1),ENSG00000141510(TP53),ENSG00000136244(IL6),
hsa04979	Cholesterol metabolism	3	50	1.15872	0.526844	0.84965	ENSG00000087237(CETP),ENSG00000021762(OSBPL5),ENSG00000141458(NPC1),
hsa00330	Arginine and proline metabolism	3	50	1.15872	0.526844	0.84965	ENSG00000164867(NOS3),ENSG00000142920(AZIN2),ENSG00000133313(CNDP2),
hsa04742	Taste transduction	5	83	1.16337	0.531074	0.846684	ENSG00000154678(PDE1C),ENSG00000109991(P2RX3),ENSG00000141837(CACNA1A),ENSG00000149305(HTR3B),ENSG00000072062(PRKACA),
hsa05340	Primary immunodeficiency	2	35	1.10354	0.548201	0.869023	ENSG00000095585(BLNK),ENSG00000081237(PTPRC),
hsa04920	Adipocytokine signaling pathway	4	69	1.11954	0.581163	0.916071	ENSG00000124253(PCK1),ENSG00000151726(ACSL1),ENSG00000111725(PRKAB1),ENSG00000198793(MTOR),
hsa00230	Purine metabolism	10	173	1.1163	0.586587	0.919425	ENSG00000171408(PDE7B),ENSG00000154678(PDE1C),ENSG00000116337(AMPD2),ENSG00000143156(NME7),ENSG00000186184(POLR1D),ENSG00000138363(ATIC),ENSG00000184588(PDE4B),ENSG00000132915(PDE6A),ENSG00000113448(PDE4D),ENSG00000133805(AMPD3),
hsa04114	Oocyte meiosis	7	122	1.10807	0.607915	0.947533	ENSG00000102882(MAPK3),ENSG00000150995(ITPR1),ENSG00000175305(CCNE2),ENSG00000137713(PPP2R1B),ENSG00000072803(FBXW11),ENSG00000140443(IGF1R),ENSG00000072062(PRKACA),
hsa05414	Dilated cardiomyopathy (DCM)	5	89	1.08494	0.636466	0.986522	ENSG00000183023(SLC8A1),ENSG00000092969(TGFB2),ENSG00000161638(ITGA5),ENSG00000138448(ITGAV),ENSG00000072062(PRKACA),
hsa05412	Arrhythmogenic right ventricular cardiomyopathy (ARVC)	4	72	1.07289	0.640828	0.987795	ENSG00000183023(SLC8A1),ENSG00000044115(CTNNA1),ENSG00000161638(ITGA5),ENSG00000138448(ITGAV),
hsa05130	Pathogenic Escherichia coli infection	3	55	1.05338	0.641135	0.982839	ENSG00000154229(PRKCA),ENSG00000010810(FYN),ENSG00000134318(ROCK2),
hsa04060	Cytokine-cytokine receptor interaction	15	269	1.07688	0.658287	1	ENSG00000184371(CSF1),ENSG00000164400(CSF2),ENSG00000115170(ACVR1),ENSG00000049249(TNFRSF9),ENSG00000196083(IL1RAP),ENSG00000164485(IL22RA2),ENSG00000160712(IL6R),ENSG00000146648(EGFR),ENSG00000092969(TGFB2),ENSG00000126353(CCR7),ENSG00000113494(PRLR),ENSG00000156234(CXCL13),ENSG00000128052(KDR),ENSG00000107779(BMPR1A),ENSG00000136244(IL6),
hsa03015	mRNA surveillance pathway	5	91	1.0611	0.672295	1	ENSG00000169062(UPF3A),ENSG00000153944(MSI2),ENSG00000005007(UPF1),ENSG00000137713(PPP2R1B),ENSG00000070366(SMG6),
hsa05169	Epstein-Barr virus infection	11	200	1.06216	0.697168	1	ENSG00000121879(PIK3CA),ENSG00000186184(POLR1D),ENSG00000068024(HDAC4),ENSG00000145604(SKP2),ENSG00000145675(PIK3R1),ENSG00000141510(TP53),ENSG00000196498(NCOR2),ENSG00000115966(ATF2),ENSG00000006062(MAP3K14),ENSG00000124181(PLCG1),ENSG00000072062(PRKACA),
hsa04064	NF-kappa B signaling pathway	5	94	1.02723	0.726398	1	ENSG00000141527(CARD14),ENSG00000095585(BLNK),ENSG00000172175(MALT1),ENSG00000006062(MAP3K14),ENSG00000124181(PLCG1),
hsa00061	Fatty acid biosynthesis	1	13	1.48554	1	1	ENSG00000151726(ACSL1),
hsa00340	Histidine metabolism	1	23	0.839652	1	1	ENSG00000133313(CNDP2),
hsa00910	Nitrogen metabolism	1	17	1.136	1	1	ENSG00000133742(CA1),
hsa04215	Apoptosis - multiple species	1	33	0.585212	1	1	ENSG00000108387(SEPT4),
hsa00604	Glycosphingolipid biosynthesis - ganglio series	1	15	1.28747	1	1	ENSG00000008513(ST3GAL1),
hsa00534	Glycosaminoglycan biosynthesis - heparan sulfate / heparin	1	24	0.804667	1	1	ENSG00000182197(EXT1),
hsa00531	Glycosaminoglycan degradation	1	19	1.01642	1	1	ENSG00000068001(HYAL2),
hsa00670	One carbon pool by folate	1	20	0.9656	1	1	ENSG00000138363(ATIC),
hsa03020	RNA polymerase	1	31	0.622968	1	1	ENSG00000186184(POLR1D),
hsa03010	Ribosome	1	152	0.127053	1	1	ENSG00000243147(MRPL33),
hsa00480	Glutathione metabolism	1	54	0.35763	1	1	ENSG00000104687(GSR),
hsa00603	Glycosphingolipid biosynthesis - globo and isoglobo series	1	15	1.28747	1	1	ENSG00000008513(ST3GAL1),
hsa04940	Type I diabetes mellitus	1	43	0.449116	1	1	ENSG00000100453(GZMB),
hsa00630	Glyoxylate and dicarboxylate metabolism	1	28	0.689714	1	1	ENSG00000175198(PCCA),
hsa00020	Citrate cycle (TCA cycle)	1	30	0.643733	1	1	ENSG00000124253(PCK1),
hsa00533	Glycosaminoglycan biosynthesis - keratan sulfate	1	14	1.37943	1	1	ENSG00000008513(ST3GAL1),
hsa00980	Metabolism of xenobiotics by cytochrome P450	1	73	0.264548	1	1	ENSG00000138061(CYP1B1),
hsa00071	Fatty acid degradation	1	44	0.438909	1	1	ENSG00000151726(ACSL1),
hsa04950	Maturity onset diabetes of the young	1	26	0.742769	1	1	ENSG00000116833(NR5A2),
hsa00510	N-Glycan biosynthesis	1	49	0.394122	1	1	ENSG00000167889(MGAT5B),
hsa03060	Protein export	1	23	0.839652	1	1	ENSG00000153037(SRP19),
hsa00450	Selenocompound metabolism	1	17	1.136	1	1	ENSG00000184470(TXNRD2),
hsa00250	Alanine, aspartate and glutamate metabolism	1	35	0.551771	1	1	ENSG00000112294(ALDH5A1),
hsa00520	Amino sugar and nucleotide sugar metabolism	1	48	0.402333	1	1	ENSG00000112699(GMDS),
hsa00565	Ether lipid metabolism	1	45	0.429156	1	1	ENSG00000116711(PLA2G4A),
hsa05320	Autoimmune thyroid disease	1	52	0.371385	1	1	ENSG00000100453(GZMB),
hsa00780	Biotin metabolism	1	3	6.43733	1	1	ENSG00000159267(HLCS),
hsa00591	Linoleic acid metabolism	1	29	0.665931	1	1	ENSG00000116711(PLA2G4A),
hsa00260	Glycine, serine and threonine metabolism	1	40	0.4828	1	1	ENSG00000131480(AOC2),
hsa00140	Steroid hormone biosynthesis	1	58	0.332966	1	1	ENSG00000138061(CYP1B1),
hsa00051	Fructose and mannose metabolism	1	33	0.585212	1	1	ENSG00000112699(GMDS),
hsa00770	Pantothenate and CoA biosynthesis	1	19	1.01642	1	1	ENSG00000138621(PPCDC),
hsa05330	Allograft rejection	1	37	0.521946	1	1	ENSG00000100453(GZMB),
hsa01230	Biosynthesis of amino acids	1	74	0.260973	1	1	ENSG00000074800(ENO1),
hsa05134	Legionellosis	1	55	0.351127	1	1	ENSG00000136244(IL6),
hsa00350	Tyrosine metabolism	1	36	0.536444	1	1	ENSG00000131480(AOC2),
hsa04622	RIG-I-like receptor signaling pathway	1	70	0.275886	1	1	ENSG00000003400(CASP10),
hsa03008	Ribosome biogenesis in eukaryotes	1	101	0.191208	1	1	ENSG00000134987(WDR36),
hsa05322	Systemic lupus erythematosus	1	132	0.146303	1	1	ENSG00000197238(HIST1H4J),
hsa00601	Glycosphingolipid biosynthesis - lacto and neolacto series	1	27	0.715259	1	1	ENSG00000176597(B3GNT5),
hsa00062	Fatty acid elongation	1	25	0.77248	1	1	ENSG00000099797(TECR),
hsa00592	alpha-Linolenic acid metabolism	1	25	0.77248	1	1	ENSG00000116711(PLA2G4A),
hsa00760	Nicotinate and nicotinamide metabolism	1	30	0.643733	1	1	ENSG00000008130(NADK),
hsa00220	Arginine biosynthesis	1	21	0.919619	1	1	ENSG00000164867(NOS3),
hsa04977	Vitamin digestion and absorption	1	24	0.804667	1	1	ENSG00000121207(LRAT),
hsa05204	Chemical carcinogenesis	1	82	0.235512	1	1	ENSG00000138061(CYP1B1),
hsa00360	Phenylalanine metabolism	1	17	1.136	1	1	ENSG00000131480(AOC2),
hsa01200	Carbon metabolism	6	116	0.998897	1	1	ENSG00000151376(ME3),ENSG00000119711(ALDH6A1),ENSG00000154930(ACSS1),ENSG00000074800(ENO1),ENSG00000198130(HIBCH),ENSG00000175198(PCCA),
hsa05416	Viral myocarditis	3	58	0.998897	1	1	ENSG00000075151(EIF4G3),ENSG00000010810(FYN),ENSG00000114867(EIF4G1),
hsa05166	HTLV-I infection	13	255	0.984533	1	1	ENSG00000121879(PIK3CA),ENSG00000162772(ATF3),ENSG00000099250(NRP1),ENSG00000164400(CSF2),ENSG00000118260(CREB1),ENSG00000101096(NFATC2),ENSG00000145675(PIK3R1),ENSG00000141510(TP53),ENSG00000092969(TGFB2),ENSG00000115966(ATF2),ENSG00000006062(MAP3K14),ENSG00000136244(IL6),ENSG00000072062(PRKACA),
hsa05033	Nicotine addiction	2	40	0.9656	1	1	ENSG00000141837(CACNA1A),ENSG00000155511(GRIA1),
hsa00380	Tryptophan metabolism	2	40	0.9656	1	1	ENSG00000153086(ACMSD),ENSG00000138061(CYP1B1),
hsa04216	Ferroptosis	2	40	0.9656	1	1	ENSG00000151726(ACSL1),ENSG00000141510(TP53),
hsa00561	Glycerolipid metabolism	3	61	0.94977	1	1	ENSG00000280873(DGKD),ENSG00000006530(AGK),ENSG00000065357(DGKA),
hsa05332	Graft-versus-host disease	2	41	0.942049	1	1	ENSG00000100453(GZMB),ENSG00000136244(IL6),
hsa04110	Cell cycle	6	124	0.934452	1	1	ENSG00000175793(SFN),ENSG00000175305(CCNE2),ENSG00000145604(SKP2),ENSG00000141510(TP53),ENSG00000092969(TGFB2),ENSG00000002822(MAD1L1),
hsa04932	Non-alcoholic fatty liver disease (NAFLD)	7	149	0.907275	1	1	ENSG00000121879(PIK3CA),ENSG00000281178(MLXIP),ENSG00000145675(PIK3R1),ENSG00000111725(PRKAB1),ENSG00000160712(IL6R),ENSG00000158864(NDUFS2),ENSG00000136244(IL6),
hsa03013	RNA transport	8	171	0.903485	1	1	ENSG00000075151(EIF4G3),ENSG00000169062(UPF3A),ENSG00000151247(EIF4E),ENSG00000124571(XPO5),ENSG00000005007(UPF1),ENSG00000147677(EIF3H),ENSG00000114867(EIF4G1),ENSG00000055163(CYFIP2),
hsa05010	Alzheimer's disease	8	171	0.903485	1	1	ENSG00000137845(ADAM10),ENSG00000102882(MAPK3),ENSG00000186318(BACE1),ENSG00000150995(ITPR1),ENSG00000182621(PLCB1),ENSG00000162909(CAPN2),ENSG00000143801(PSEN2),ENSG00000158864(NDUFS2),
hsa04727	GABAergic synapse	4	88	0.877818	1	1	ENSG00000154229(PRKCA),ENSG00000141837(CACNA1A),ENSG00000114353(GNAI2),ENSG00000072062(PRKACA),
hsa00970	Aminoacyl-tRNA biosynthesis	2	44	0.877818	1	1	ENSG00000115866(DARS),ENSG00000011376(LARS2),
hsa00010	Glycolysis / Gluconeogenesis	3	68	0.852	1	1	ENSG00000124253(PCK1),ENSG00000154930(ACSS1),ENSG00000074800(ENO1),
hsa01100	Metabolic pathways	56	1270	0.851553	1	1	ENSG00000005187(ACSM3),ENSG00000141429(GALNT1),ENSG00000280873(DGKD),ENSG00000116337(AMPD2),ENSG00000182197(EXT1),ENSG00000143882(ATP6V1C2),ENSG00000164867(NOS3),ENSG00000182621(PLCB1),ENSG00000177076(ACER2),ENSG00000147408(CSGALNACT1),ENSG00000153086(ACMSD),ENSG00000143753(DEGS1),ENSG00000143156(NME7),ENSG00000121039(RDH10),ENSG00000144278(GALNT13),ENSG00000176597(B3GNT5),ENSG00000197563(PIGN),E…
hsa04657	IL-17 signaling pathway	4	92	0.839652	1	1	ENSG00000102882(MAPK3),ENSG00000056972(TRAF3IP2),ENSG00000164400(CSF2),ENSG00000136244(IL6),
hsa04621	NOD-like receptor signaling pathway	7	167	0.809485	1	1	ENSG00000102882(MAPK3),ENSG00000150995(ITPR1),ENSG00000106100(NOD1),ENSG00000182621(PLCB1),ENSG00000164733(CTSB),ENSG00000167207(NOD2),ENSG00000136244(IL6),
hsa04672	Intestinal immune network for IgA production	2	48	0.804667	1	1	ENSG00000006062(MAP3K14),ENSG00000136244(IL6),
hsa04145	Phagosome	6	151	0.767364	1	1	ENSG00000143882(ATP6V1C2),ENSG00000102879(CORO1A),ENSG00000114573(ATP6V1A),ENSG00000033627(ATP6V0A1),ENSG00000161638(ITGA5),ENSG00000138448(ITGAV),
hsa05014	Amyotrophic lateral sclerosis (ALS)	2	51	0.757333	1	1	ENSG00000155511(GRIA1),ENSG00000141510(TP53),
hsa04620	Toll-like receptor signaling pathway	4	104	0.742769	1	1	ENSG00000102882(MAPK3),ENSG00000121879(PIK3CA),ENSG00000145675(PIK3R1),ENSG00000136244(IL6),
hsa03018	RNA degradation	3	79	0.733367	1	1	ENSG00000140694(PARN),ENSG00000110063(DCPS),ENSG00000074800(ENO1),
hsa03460	Fanconi anemia pathway	2	54	0.715259	1	1	ENSG00000135945(REV1),ENSG00000170734(POLH),
hsa04120	Ubiquitin mediated proteolysis	5	137	0.704818	1	1	ENSG00000284126(SMURF1),ENSG00000145604(SKP2),ENSG00000072803(FBXW11),ENSG00000175931(UBE2O),ENSG00000153827(TRIP12),
hsa05012	Parkinson's disease	5	142	0.68	1	1	ENSG00000149295(DRD2),ENSG00000064692(SNCAIP),ENSG00000158864(NDUFS2),ENSG00000114353(GNAI2),ENSG00000072062(PRKACA),
hsa05164	Influenza A	6	173	0.66978	1	1	ENSG00000154229(PRKCA),ENSG00000102882(MAPK3),ENSG00000121879(PIK3CA),ENSG00000145675(PIK3R1),ENSG00000115966(ATF2),ENSG00000136244(IL6),
hsa00590	Arachidonic acid metabolism	2	62	0.622968	1	1	ENSG00000283887(LTC4S),ENSG00000116711(PLA2G4A),
hsa05217	Basal cell carcinoma	2	63	0.613079	1	1	ENSG00000141510(TP53),ENSG00000107882(SUFU),
hsa04623	Cytosolic DNA-sensing pathway	2	64	0.6035	1	1	ENSG00000186184(POLR1D),ENSG00000136244(IL6),
hsa00830	Retinol metabolism	2	64	0.6035	1	1	ENSG00000121039(RDH10),ENSG00000121207(LRAT),
hsa00190	Oxidative phosphorylation	4	133	0.580812	1	1	ENSG00000143882(ATP6V1C2),ENSG00000114573(ATP6V1A),ENSG00000033627(ATP6V0A1),ENSG00000158864(NDUFS2),
hsa03040	Spliceosome	4	133	0.580812	1	1	ENSG00000188529(SRSF10),ENSG00000132792(CTNNBL1),ENSG00000099783(HNRNPM),ENSG00000134453(RBM17),
hsa03320	PPAR signaling pathway	2	72	0.536444	1	1	ENSG00000124253(PCK1),ENSG00000151726(ACSL1),
hsa05140	Leishmaniasis	2	73	0.529096	1	1	ENSG00000102882(MAPK3),ENSG00000092969(TGFB2),
hsa05145	Toxoplasmosis	3	113	0.512708	1	1	ENSG00000102882(MAPK3),ENSG00000092969(TGFB2),ENSG00000114353(GNAI2),
hsa04612	Antigen processing and presentation	2	77	0.50161	1	1	ENSG00000118260(CREB1),ENSG00000164733(CTSB),
hsa04260	Cardiac muscle contraction	2	78	0.495179	1	1	ENSG00000183023(SLC8A1),ENSG00000163399(ATP1A1),
hsa04610	Complement and coagulation cascades	2	79	0.488911	1	1	ENSG00000117335(CD46),ENSG00000124491(F13A1),
hsa04080	Neuroactive ligand-receptor interaction	7	278	0.486273	1	1	ENSG00000109991(P2RX3),ENSG00000148498(PARD3),ENSG00000149295(DRD2),ENSG00000155511(GRIA1),ENSG00000080293(SCTR),ENSG00000113494(PRLR),ENSG00000184984(CHRM5),
hsa04217	Necroptosis	4	164	0.471024	1	1	ENSG00000185104(FAF1),ENSG00000162909(CAPN2),ENSG00000116711(PLA2G4A),ENSG00000138378(STAT4),
hsa04146	Peroxisome	2	83	0.465349	1	1	ENSG00000115425(PECR),ENSG00000151726(ACSL1),
hsa05168	Herpes simplex infection	4	184	0.419826	1	1	ENSG00000145604(SKP2),ENSG00000132326(PER2),ENSG00000141510(TP53),ENSG00000136244(IL6),
hsa00240	Pyrimidine metabolism	2	101	0.382416	1	1	ENSG00000143156(NME7),ENSG00000186184(POLR1D),
hsa04141	Protein processing in endoplasmic reticulum	3	165	0.351127	1	1	ENSG00000162909(CAPN2),ENSG00000147570(DNAJC5B),ENSG00000077232(DNAJC10),
hsa04740	Olfactory transduction	6	414	0.279884	1	1	ENSG00000154678(PDE1C),ENSG00000183023(SLC8A1),ENSG00000116741(RGS2),ENSG00000137486(ARRB1),ENSG00000186509(OR9Q1),ENSG00000072062(PRKACA),
