# Supplementary material for: Genetic, DNA methylation, and immune profile discrepancies between early-stage single primary lung cancer and synchronous multiple primary lung cancer
Source: Clin Epigenetics. 2023 Jan 7;15:4. doi: 10.1186/s13148-023-01422-y (PMC9824942; doi:10.1186/s13148-023-01422-y)
Supplement: Supplementary file 7 — Additional file 7: Table S7. Essential differentially methylated genes in epigenetic function modules and related genes in signaling network. [file 13148_2023_1422_MOESM7_ESM.xlsx]

## Sheet: topEPI-Epi-X
Supplemental Table S7. Essential differential methylated genes in epigenetic function modules and related genes in signaling network.
sMPLC
EntrezID (Seed)	Symbol (Seed)	Full name	Function	Size	Mod	p-value	Genes
10653	SPINT2	serine peptidase inhibitor	tumor progression	11	3.84612	0.003	SPINT2 CTSB ITIH3 REN M6PR ADAMTSL4 BGLAP CST7 AMBP CTSS CST5
7305	TYROBP	transmembrane immune signaling adaptor	immune response	12	3.43409	0.017	TYROBP KLRK1 KLRD1 NCR2 TREM1 TREM2 RAET1E ULBP3 MICB ULBP2 RAET1G KLRC1
149233	IL23R	interleukin 23 receptor	immune response	23	2.82574	0.006	IL23R MPO NOS2 TNF IL12RB1 IL6 IL12B IL23A IFNG CXCL1 IL19 IL24 IL20RA IL20 IL20RB IL17A IL17RA IL4 EOMES IL12A TBX21 IL12RB2 MMP17
84708	LNX1	ligand of numb-protein X 1	tumor progression	23	3.28483	0.003	LNX1 AKIRIN2 NECAB2 ZBTB43 ZBTB8B TIFA RAD54B KCTD13 NADK KHDRBS3 ZBTB8A MCM10 ZNF417 NEK6 TRIM41 DFFA ZBTB48 DYRK2 NEK9 NEK7 ZMYND19 MCHR1 PSMF1
54209	TREM2	triggering receptor expressed on myeloid cells 2	immune response	12	3.43409	0.012	TREM2 TYROBP NCR2 TREM1 KLRD1 KLRK1 RAET1E ULBP3 MICB ULBP2 RAET1G KLRC1
2100	ESR2	estrogen receptor 2	signal transduction	16	3.44966	0.014	ESR2 DNTTIP2 AKAP13 PRMT2 MKNK2 NCOA7 SREBF1 NR0B2 UBA3 TRIM59 PSMC3IP ZNF14 TWIST2 NR5A2 CTNNAL1 EDF1
1439	CSF2RB	colony stimulating factor 2 receptor subunit beta	immune response	15	3.18514	0.003	CSF2RB INPP5D EPOR KIT CSF2 IL5 IL5RA IL3 KITLG PTPRO EPO PTPRU FLT3LG SPRED1 PRG2
7185	TRAF1	TNF receptor associated factor 1	immune response	37	2.63645	0.031	TRAF1 BIRC3 TRAF3IP2 TNFRSF12A SPOP BIRC2 MAP6 TICAM1 TNFRSF4 EDAR TNFRSF11A TNFRSF19 TRAIP TNFRSF8 TNFRSF17 TNFRSF9 ZMYND11 TRAF3 TNFSF4 GAS1 TNFSF9 EDARADD FBXO7 TNFSF8 UBE2J1 TRAF3IP1 TNFRSF13C DIABLO LTBR TNFSF14 LTB LTA UMOD BIRC7 TNFSF13B TRAF4 TBC1D8
3170	FOXA2	forkhead box A2	tumor progression	21	3.29765	0.014	FOXA2 FOXA1 UCP2 GCK MIP NKX2-1 ALDOB HOXA5 ABCC8 EN2 ACADM BDH1 KCNJ11 FOXF1 ENSA CYP2C18 KCNJ8 PRDM15 GCKR NDUFV3 XBP1
11167	FSTL1	follistatin like 1		97	2.32743	0.013	FSTL1 BMP4 BMP2 BMPR1A FST BMP5 NOG BMPER BMP8B SOSTDC1 BMP6 BAMBI BMP7 MGP GDF6 BMPR2 GDF5 HTRA1 LRP10 INHBE BMPR1B GDF9 RAB38 VEPH1 RHOJ DCAF12 RASD2 ADPGK SRGAP1 STK35 UBE2Z RAB6B PPP3CC ACVR2A RASL12 ACVR1 AMHR2 RAB25 RHOD INHBC INHBB ACVR1B UBXN1 RHEBL1 AMH ENG RAB17 TDGF1 ACVR1C GDF11 RAB33B DUSP13 MYO5B NEK8 TXNL4A TGFBRAP1 ACVRL1 GDF2 FKBP1A RAB3B SOCS6 ALOX5 ALOX5AP TGFBR2 TGFBR3 TGFB3 T…
7046	TGFBR1	transforming growth factor beta receptor 1	immune response	97	2.32743	0.018	TGFBR1 ZFYVE9 FKBP1A STRAP TGFBR2 NEDD4L TGFBRAP1 ZFYVE16 TGFB1 ITGB8 ACVRL1 BAMBI TGFBR3 TGFB3 ENG FMOD TGFB2 GDF2 CCN2 PZP SVEP1 DPT RHOT2 CPB2 BMP3 LTBP4 ACVR2A FSTL1 BMP2 FST MGP SOSTDC1 BMP6 BMPR1A BMP4 BMPER BMPR2 BMP7 NOG BMP5 GDF6 GDF5 HTRA1 LRP10 BMP8B GDF9 BMPR1B AMHR2 RAB38 VEPH1 RHOJ ACVR1 RASD2 RAB6B RAB25 RASL12 RHOD INHBC ACVR1B INHBB UBXN1 RHEBL1 AMH RAB17 TDGF1 ACVR1C GDF11 DCAF1…
25928	SOSTDC1	sclerostin domain containing 1	tumor progression	97	2.32743	0.024	SOSTDC1 BMP4 BMP2 BMPR2 BMP6 BAMBI BMP7 BMPER NOG BMPR1A FSTL1 GDF6 BMP5 FST BMP8B MGP GDF5 HTRA1 LRP10 INHBE BMPR1B GDF9 RAB38 VEPH1 RHOJ DCAF12 RASD2 ADPGK SRGAP1 STK35 UBE2Z RAB6B PPP3CC ACVR2A RASL12 ACVR1 AMHR2 RAB25 RHOD INHBC INHBB ACVR1B UBXN1 RHEBL1 AMH ENG RAB17 TDGF1 ACVR1C GDF11 RAB33B DUSP13 MYO5B NEK8 TXNL4A TGFBRAP1 ACVRL1 GDF2 FKBP1A RAB3B SOCS6 ALOX5 ALOX5AP TGFBR2 TGFBR3 TGFB3 T…
SPLC
EntrezID (Seed)	Symbol (Seed)	Full name	Function	Size	Mod	p-value	Genes
7450	VWF	von Willebrand factor		11	5.57803	0.001	VWF COL1A2 FURIN ITGA2B TNFRSF11B PRB4 COL23A1 SORL1 DSG3 COL5A3 ADAMTS1
9693	RAPGEF2	Rap guanine nucleotide exchange factor 2	cell signal transduction	19	3.73856	0.018	RAPGEF2 CPSF6 HNRNPUL1 NEDD4 AMOTL1 MAGI2 KIF5A RAP2B LITAF DSCAML1 TRIM26 MLANA N4BP3 NDFIP1 ANXA13 KIFC3 RAPGEF5 MRAS RAPGEF6
6775	STAT4	signal transducer and activator of transcription 4	immune response	14	6.16777	0	STAT4 MAP2K6 IL18R1 IL18RAP NMI IRF1 IL27RA ZNF467 ETV5 IL13 IL18 IL1RL2 IL18BP GCSH
4016	LOXL1	lysyl oxidase like 1	tumor progression	17	3.38308	0.04	LOXL1 ELN FBLN5 SPINK1 MFAP2 FBN2 SOD3 LTBP2 FCN1 NID2 COL13A1 LTBP1 MFAP5 MEGF6 JAG1 FBLN1 ECM1
9641	IKBKE	inhibitor of nuclear factor kappa B kinase subunit epsilon	tumor progression	20	3.31029	0.044	IKBKE FBXW11 TBK1 MYH10 ANKRD28 PPP6R2 PPP6C PPP6R1 CYLD MAFB TICAM1 AZI2 MAVS IRF5 PPP6R3 TRAM1 TRAF7 DDX58 ZC3HAV1 MFN1
84708	LNX1	ligand of numb-protein X 1	tumor progression	49	2.85061	0.046	LNX1 AKIRIN2 NECAB2 ZBTB43 ZBTB8B FHL3 TSC22D4 TIFA RAD54B RABAC1 KCTD13 NADK KHDRBS3 ZBTB8A NEK6 RAB17 ZNF580 ZMYND10 RBM42 RFX6 DFFA NEK9 RFX3 SPG21 UBLCP1 RFX2 RFX4 TRIM41 ZNF263 RAB4B NRBP1 DUSP12 MBD6 ZBTB48 SNX15 NEK7 SYT17 DYRK2 RAC3 DGCR6L ZNF446 ZSCAN9 ZSCAN16 MCM10 MCM6 MCM3 CRLS1 ZNF496 ITGA7
149233	IL23R	interleukin 23 receptor	immune response	17	4.30547	0.003	IL23R MPO TNF IL12RB1 IL6 IL12B IL23A IFNG CXCL1 IL19 IL24 IL20RA MMP17 IL17A IL17RA IL20 IL20RB
3170	FOXA2	forkhead box A2	tumor progression	21	5.54715	0.004	FOXA2 FOXA1 UCP2 GCK MIP NKX2-1 ALDOB HOXA5 ABCC8 EN2 ACADM BDH1 KCNJ11 GCKR CYP2C18 FOXF1 KCNJ8 ENSA NDUFV3 PRDM15 XBP1
4049	LTA	lymphotoxin alpha	immune response	10	4.17405	0.013	LTA TNFRSF1B TNFRSF1A LTB LTBR UMOD TNFSF14 TNFRSF25 TNFSF15 KCTD12
7421	VDR	vitamin D receptor		12	4.62159	0.01	VDR TOP2B PTPN3 NR1H2 EGR1 HR GABARAPL1 NR0B2 NAB1 NR5A2 ZXDC NAB2
3702	ITK	IL2 inducible T cell kinase	immune response	14	3.93554	0.014	ITK LCP2 BLNK MS4A2 FCER1G FCER1A LAT2 KLRG1 ITIH2 KIR2DL4 NCR1 IBTK SPHK1 SPHKAP
2557	GABRA4	gamma-aminobutyric acid type A receptor subunit alpha4		18	3.28461	0.041	GABRA4 PRKCG GABRA1 GABRB3 GABRB2 GABRG3 GABRA6 GABRB1 GABRG1 GABRG2 DRD5 GABARAP DRD4 MPC1 ATG7 ATG10 ULK1 KEAP1
8822	FGF17	fibroblast growth factor 17	tumor progression	29	3.24437	0.029	FGF17 FGFR2 FGFR3 FGFR4 FGFR1 FGF3 FGF18 FGF6 FGF4 FGF5 FGF8 FGF23 FGF9 FGF1 FGF2 FGFBP1 CXCL13 KL FGFRL1 FGF10 KLB FGF19 NCAM1 IL17RD HSPG2 VWA1 NCAN CTSK NDUFS6
2247	FGF2	fibroblast growth factor 2	tumor progression	29	3.24437	0.041	FGF2 FGFR2 FGFR3 HSPG2 FGFR4 FGFR1 CXCL13 FGFBP1 FGFRL1 FGF17 FGF3 FGF18 FGF1 FGF6 FGF4 FGF5 FGF8 FGF23 FGF9 KL FGF10 KLB FGF19 NCAM1 IL17RD VWA1 NCAN CTSK NDUFS6
29949	IL19	interleukin 19	immune response	17	4.30547	0.001	IL19 IL12RB1 IL23R IL12B IL23A IL20RA IL24 CXCL1 IL6 TNF IFNG MPO MMP17 IL17A IL17RA IL20 IL20RB
